# Supplementary material for: Dietary composition and feeding preference of Mantled guereza Colobus guereza (Rüppell, 1835), in Maze National Park, Ethiopia
Source: PeerJ. 2025 Feb 28;13:e18998. doi: 10.7717/peerj.18998 (PMC11874936; doi:10.7717/peerj.18998)
Supplement: Supplemental Information 4 — Summary for field observation of feeding activities during dry and wet seasons [file peerj-13-18998-s004.csv]

	Summary of field observation data for feeding activities
Season	Fied items consumed	Observed frequency	Season	Fied items consumed	Observed frequency
Dry	Young leaf	102	Wet	Young leaf	179
Dry	Matured leaf	128	Wet	Matured leaf	71
Dry	Fruit	53	Wet	Fruit	45
Dry	Flower	25	Wet	Flower	34
Dry	Bark	29	Wet	Bark	20
Dry	Shoot	14	Wet	Shoot	18
Dry	Non-idetified invertebrates	18	Wet	Non-identified invertebrates	14
Total		369			381
