# Supplementary material for: Dietary composition and feeding preference of Mantled guereza Colobus guereza (Rüppell, 1835), in Maze National Park, Ethiopia
Source: PeerJ. 2025 Feb 28;13:e18998. doi: 10.7717/peerj.18998 (PMC11874936; doi:10.7717/peerj.18998)
Supplement: Supplemental Information 5 — csv raw data for diet components [file peerj-13-18998-s005.txt]

FIELD DATA	
Plant species identified as feed for Colobus in the Maze National Park, during field survey  
A. Bar77e (Grewia mollis)	           B. Kalkalo (Piliostigma thonningii)
  
C. Salbe (local name)                D. Tsunduke (Harrisonia abyssinica)

      
   E. Tsawaye (local name)                      F. Silka (Ziziphus spina-christi)
       
  
G. Partial view for MzNP                   H. Tracking the transect line during preliminary survey 
Table summary for frequency of food items consumed during survey period
Dry season 
Components of diet
Total diet components consumed over seasons 

 

Young Leaf 
Matured leaf
Fruit 
Flower 
Bark 
Shoot 
Non-identified invertebrates
Total 
Dry season

Feeding observation
102
128 
53
25
29
14
18
369
Wet season

Feeding observation
179
71
45
34
20
18
14
381
