# Supplementary material for: Dietary composition and feeding preference of Mantled guereza Colobus guereza (Rüppell, 1835), in Maze National Park, Ethiopia
Source: PeerJ. 2025 Feb 28;13:e18998. doi: 10.7717/peerj.18998 (PMC11874936; doi:10.7717/peerj.18998)
Supplement: Supplemental Information 6 — Raw data record for dry season [file peerj-13-18998-s006.csv]

Study month	Group: Lemasse site	Observation time	Plant species used	Plant parts consumed
September, 2021	Group two	6:30-6:40	Trichilia emetica	YL
September, 2021	Group two	6:45-6:55	0	0
September, 2021	Group two	7:05-7:15	0	0
September, 2021	Group two	7:20-7:30	Grewia villosa	ML
September, 2021	Group two	7:35-7:45	Grewia villosa	ML
September, 2021	Group two	7:50-8:00	0	0
September, 2021	Group two	8:05-8:15	Moringa stenopetala	YL
September, 2021	Group two	8:20-8:30	0	0
September, 2021	Group two	8:35-8:45	0	0
September, 2021	Group two	8:50-9:00	Trichilia emetica	ML
September, 2021	Group two	9:05-9:15	0	0
September, 2021	Group two	9:20-9:30	Millettia ferruginea	Bk
September, 2021	Group two	9:35-9:45	0	0
September, 2021	Group two	9:50-10:00	0	0
September, 2021	Group two	10:05-10:15	Acacia polyacantha	Bk
September, 2021	Group two	10:20-10:30	Moringa stenopetala	YL
September, 2021	Group two	13:30-13:40	0	0
September, 2021	Group two	13:45-13:55	0	0
September, 2021	Group two	14:00-14:10	Trichilia emetica	ML
September, 2021	Group two	14:15-14:25	Syzygium guineense	ML
September, 2021	Group two	14:30-14:40	0	0
September, 2021	Group two	14:45-14:55	0	0
September, 2021	Group two	15:00-15:10	0	0
September, 2021	Group two	15:15-15:25	Syzygium guineense	FL
September, 2021	Group two	15:30-15:40	Millettia ferruginea	Bk
September, 2021	Group two	15:45-15:55	0	0
September, 2021	Group two	16:00-16:10	0	0
September, 2021	Group two	16:15-16:25	Acacia polyacantha	Bk
September, 2021	Group two	16:30-16:40	Moringa stenopetala	YL
September, 2021	Group two	16:45-16:55	0	0
September, 2021	Group two	17:00-17:10	0	0
September, 2021	Group two	17:15-17:25	Trichilia emetica	ML
September, 2021	Group two	6:30-6:40	Syzygium guineense	ML
September, 2021	Group two	6:45-6:55	Millettia ferruginea	Bk
September, 2021	Group two	7:05-7:15	0	0
September, 2021	Group two	7:20-7:30	0	0
September, 2021	Group two	7:35-7:45	Acacia polyacantha	Bk
September, 2021	Group two	7:50-8:00	Grewia villosa	ML
September, 2021	Group two	8:05-8:15	Grewia villosa	ML
September, 2021	Group two	8:20-8:30	0	0
September, 2021	Group two	8:35-8:45	Syzygium guineense	FL
September, 2021	Group two	8:50-9:00	Millettia ferruginea	Bk
September, 2021	Group two	9:05-9:15	0	0
September, 2021	Group two	9:20-9:30	0	0
September, 2021	Group two	9:35-9:45	Acacia polyacantha	Bk
September, 2021	Group two	9:50-10:00	Moringa stenopetala	YL
September, 2021	Group two	10:05-10:15	0	0
September, 2021	Group two	10:20-10:30	0	0
September, 2021	Group two	13:30-13:40	Trichilia emetica	ML
September, 2021	Group two	13:45-13:55	Syzygium guineense	ML
September, 2021	Group two	14:00-14:10	Trichilia emetica	YL
September, 2021	Group two	14:15-14:25	0	0
September, 2021	Group two	14:30-14:40	0	0
September, 2021	Group two	14:45-14:55	Grewia villosa	ML
September, 2021	Group two	15:00-15:10	Grewia villosa	ML
September, 2021	Group two	15:15-15:25	0	0
September, 2021	Group two	15:30-15:40	Syzygium guineense	FL
September, 2021	Group two	15:45-15:55	Millettia ferruginea	Bk
September, 2021	Group two	16:00-16:10	0	0
September, 2021	Group two	16:15-16:25	0	0
September, 2021	Group two	16:30-16:40	Acacia polyacantha	Bk
September, 2021	Group two	16:45-16:55	Moringa stenopetala	YL
September, 2021	Group two	17:00-17:10	0	0
September, 2021	Group two	17:15-17:25	0	0
September, 2021	Group two	6:30-6:40	Trichilia emetica	ML
September, 2021	Group two	6:45-6:55	Syzygium guineense	ML
September, 2021	Group two	7:05-7:15	Millettia ferruginea	Bk
September, 2021	Group two	7:20-7:30	0	0
September, 2021	Group two	7:35-7:45	0	0
September, 2021	Group two	7:50-8:00	Acacia polyacantha	Bk
September, 2021	Group two	8:05-8:15	Moringa stenopetala	YL
September, 2021	Group two	8:20-8:30	0	0
September, 2021	Group two	8:35-8:45	0	0
September, 2021	Group two	8:50-9:00	Trichilia emetica	ML
September, 2021	Group two	9:05-9:15	Syzygium guineense	ML
September, 2021	Group two	9:20-9:30	0	0
September, 2021	Group two	9:35-9:45	0	0
September, 2021	Group two	9:50-10:00	Trichilia emetica	YL
September, 2021	Group two	10:05-10:15	0	0
September, 2021	Group two	10:20-10:30	0	0
September, 2021	Group two	13:30-13:40	Grewia villosa	ML
September, 2021	Group two	13:45-13:55	Grewia villosa	ML
September, 2021	Group two	14:00-14:10	0	0
September, 2021	Group two	14:15-14:25	Acacia polyacantha	Bk
September, 2021	Group two	14:30-14:40	0	0
September, 2021	Group two	14:45-14:55	0	0
September, 2021	Group two	15:00-15:10	Syzygium guineense	ML
September, 2021	Group two	15:15-15:25	Trichilia emetica	YL
September, 2021	Group two	15:30-15:40	0	0
September, 2021	Group two	15:45-15:55	0	0
September, 2021	Group two	16:00-16:10	Grewia villosa	ML
September, 2021	Group two	16:15-16:25	Grewia villosa	ML
September, 2021	Group two	16:30-16:40	0	0
September, 2021	Group two	16:45-16:55	Syzygium guineense	FL
September, 2021	Group two	17:00-17:10	Millettia ferruginea	FL
September, 2021	Group two	17:15-17:25	0	0
September, 2021	Group two	6:30-6:40	0	0
September, 2021	Group two	6:45-6:55	Acacia polyacantha	Bk
September, 2021	Group two	7:05-7:15	Moringa stenopetala	YL
September, 2021	Group two	7:20-7:30	0	0
September, 2021	Group two	7:35-7:45	0	0
September, 2021	Group two	7:50-8:00	Trichilia emetica	ML
September, 2021	Group two	8:05-8:15	Syzygium guineense	ML
September, 2021	Group two	8:20-8:30	Trichilia emetica	YL
September, 2021	Group two	8:35-8:45	0	0
September, 2021	Group two	8:50-9:00	0	0
September, 2021	Group two	9:05-9:15	Grewia villosa	ML
September, 2021	Group two	9:20-9:30	Grewia villosa	ML
September, 2021	Group two	9:35-9:45	0	0
September, 2021	Group two	9:50-10:00	Syzygium guineense	FL
September, 2021	Group two	10:05-10:15	Millettia ferruginea	Bk
September, 2021	Group two	10:20-10:30	0	0
September, 2021	Group two	13:30-13:40	0	0
September, 2021	Group two	13:45-13:55	Acacia polyacantha	Bk
September, 2021	Group two	14:00-14:10	Moringa stenopetala	YL
September, 2021	Group two	14:15-14:25	0	0
September, 2021	Group two	14:30-14:40	0	0
September, 2021	Group two	14:45-14:55	Trichilia emetica	ML
September, 2021	Group two	15:00-15:10	Syzygium guineense	ML
September, 2021	Group two	15:15-15:25	Millettia ferruginea	Bk
September, 2021	Group two	15:30-15:40	0	0
September, 2021	Group two	15:45-15:55	0	0
September, 2021	Group two	16:00-16:10	Acacia polyacantha	Bk
September, 2021	Group two	16:15-16:25	Moringa stenopetala	YL
September, 2021	Group two	16:30-16:40	0	0
September, 2021	Group two	16:45-16:55	0	0
September, 2021	Group two	17:00-17:10	Trichilia emetica	ML
September, 2021	Group two	17:15-17:25	Syzygium guineense	ML
September, 2021	Group two	6:30-6:40	0	0
September, 2021	Group two	6:45-6:55	0	0
September, 2021	Group two	7:05-7:15	Trichilia emetica	YL
September, 2021	Group two	7:20-7:30	0	0
September, 2021	Group two	7:35-7:45	0	0
September, 2021	Group two	7:50-8:00	0	0
September, 2021	Group two	8:05-8:15	Grewia villosa	ML
September, 2021	Group two	8:20-8:30	Syzygium guineense	ML
September, 2021	Group two	8:35-8:45	Trichilia emetica	YL
September, 2021	Group two	8:50-9:00	0	0
September, 2021	Group two	9:05-9:15	0	0
September, 2021	Group two	9:20-9:30	Grewia villosa	ML
September, 2021	Group two	9:35-9:45	Grewia villosa	ML
September, 2021	Group two	9:50-10:00	0	0
September, 2021	Group two	10:05-10:15	Syzygium guineense	FL
September, 2021	Group two	10:20-10:30	0	0
September, 2021	Group two	13:30-13:40	0	0
September, 2021	Group two	13:45-13:55	0	0
September, 2021	Group two	14:00-14:10	Acacia polyacantha	Bk
September, 2021	Group two	14:15-14:25	Moringa stenopetala	YL
September, 2021	Group two	14:30-14:40	0	0
September, 2021	Group two	14:45-14:55	0	0
September, 2021	Group two	15:00-15:10	Trichilia emetica	ML
September, 2021	Group two	15:15-15:25	Trichilia emetica	ML
September, 2021	Group two	15:30-15:40	Syzygium guineense	ML
September, 2021	Group two	15:45-15:55	0	0
September, 2021	Group two	16:00-16:10	0	0
September, 2021	Group two	16:15-16:25	0	0
September, 2021	Group two	16:30-16:40	Syzygium guineense	FL
September, 2021	Group two	16:45-16:55	Millettia ferruginea	Bk
September, 2021	Group two	17:00-17:10	0	0
September, 2021	Group two	17:15-17:25	0	0
September, 2021	Group two	6:30-6:40	Acacia polyacantha	Bk
September, 2021	Group two	6:45-6:55	Moringa stenopetala	YL
September, 2021	Group two	7:05-7:15	0	0
September, 2021	Group two	7:20-7:30	0	0
September, 2021	Group two	7:35-7:45	Trichilia emetica	ML
September, 2021	Group two	7:50-8:00	Syzygium guineense	ML
September, 2021	Group two	8:05-8:15	Millettia ferruginea	Bk
September, 2021	Group two	8:20-8:30	0	0
September, 2021	Group two	8:35-8:45	0	0
September, 2021	Group two	8:50-9:00	Acacia polyacantha	Bk
September, 2021	Group two	9:05-9:15	Moringa stenopetala	YL
September, 2021	Group two	9:20-9:30	0	0
September, 2021	Group two	9:35-9:45	0	0
September, 2021	Group two	9:50-10:00	Trichilia emetica	ML
September, 2021	Group two	10:05-10:15	Syzygium guineense	ML
September, 2021	Group two	10:20-10:30	0	0
September, 2021	Group two	13:30-13:40	0	0
September, 2021	Group two	13:45-13:55	Trichilia emetica	YL
September, 2021	Group two	14:00-14:10	0	0
September, 2021	Group two	14:15-14:25	0	0
September, 2021	Group two	14:30-14:40	Grewia villosa	ML
September, 2021	Group two	14:45-14:55	Grewia villosa	ML
September, 2021	Group two	15:00-15:10	0	0
September, 2021	Group two	15:15-15:25	Moringa stenopetala	YL
September, 2021	Group two	15:30-15:40	0	0
September, 2021	Group two	15:45-15:55	0	0
September, 2021	Group two	16:00-16:10	Trichilia emetica	ML
September, 2021	Group two	16:15-16:25	0	0
September, 2021	Group two	16:30-16:40	Millettia ferruginea	Bk
September, 2021	Group two	16:45-16:55	0	0
September, 2021	Group two	17:00-17:10	0	0
September, 2021	Group two	17:15-17:25	Acacia polyacantha	Bk
September, 2021	Group two	6:30-6:40	Moringa stenopetala	YL
September, 2021	Group two	6:45-6:55	0	0
September, 2021	Group two	7:05-7:15	0	0
September, 2021	Group two	7:20-7:30	Trichilia emetica	ML
September, 2021	Group two	7:35-7:45	Syzygium guineense	ML
September, 2021	Group two	7:50-8:00	0	0
September, 2021	Group two	8:05-8:15	0	0
September, 2021	Group two	8:20-8:30	0	0
September, 2021	Group two	8:35-8:45	Syzygium guineense	FL
September, 2021	Group two	8:50-9:00	Millettia ferruginea	Bk
September, 2021	Group two	9:05-9:15	0	0
September, 2021	Group two	9:20-9:30	0	0
September, 2021	Group two	9:35-9:45	Acacia polyacantha	Bk
September, 2021	Group two	9:50-10:00	Moringa stenopetala	YL
September, 2021	Group two	10:05-10:15	0	0
September, 2021	Group two	10:20-10:30	0	0
September, 2021	Group two	13:30-13:40	Trichilia emetica	ML
September, 2021	Group two	13:45-13:55	Syzygium guineense	ML
September, 2021	Group two	14:00-14:10	Millettia ferruginea	Bk
September, 2021	Group two	14:15-14:25	0	0
September, 2021	Group two	14:30-14:40	0	0
September, 2021	Group two	14:45-14:55	Acacia polyacantha	Bk
September, 2021	Group two	15:00-15:10	Grewia villosa	ML
September, 2021	Group two	15:15-15:25	Grewia villosa	ML
September, 2021	Group two	15:30-15:40	0	0
September, 2021	Group two	15:45-15:55	Syzygium guineense	FL
September, 2021	Group two	16:00-16:10	Millettia ferruginea	Bk
September, 2021	Group two	16:15-16:25	0	0
September, 2021	Group two	16:30-16:40	0	0
September, 2021	Group two	16:45-16:55	Acacia polyacantha	Bk
September, 2021	Group two	17:00-17:10	Moringa stenopetala	YL
September, 2021	Group two	17:15-17:25	0	0
September, 2021	Group two	6:30-6:40	0	0
September, 2021	Group two	6:45-6:55	Trichilia emetica	ML
September, 2021	Group two	7:05-7:15	Syzygium guineense	ML
September, 2021	Group two	7:20-7:30	Trichilia emetica	YL
September, 2021	Group two	7:35-7:45	0	0
September, 2021	Group two	7:50-8:00	0	0
September, 2021	Group two	8:05-8:15	Grewia villosa	ML
September, 2021	Group two	8:20-8:30	Grewia villosa	ML
September, 2021	Group two	8:35-8:45	0	0
September, 2021	Group two	8:50-9:00	Syzygium guineense	FL
September, 2021	Group two	9:05-9:15	Millettia ferruginea	Bk
September, 2021	Group two	9:20-9:30	0	0
September, 2021	Group two	9:35-9:45	0	0
September, 2021	Group two	9:50-10:00	Acacia polyacantha	Bk
September, 2021	Group two	10:05-10:15	Moringa stenopetala	YL
September, 2021	Group two	10:20-10:30	0	0
September, 2021	Group two	13:30-13:40	0	0
September, 2021	Group two	13:45-13:55	Trichilia emetica	ML
September, 2021	Group two	14:00-14:10	Syzygium guineense	ML
September, 2021	Group two	14:15-14:25	Millettia ferruginea	Bk
September, 2021	Group two	14:30-14:40	0	0
September, 2021	Group two	14:45-14:55	0	0
September, 2021	Group two	15:00-15:10	Acacia polyacantha	Bk
September, 2021	Group two	15:15-15:25	Moringa stenopetala	YL
September, 2021	Group two	15:30-15:40	0	0
September, 2021	Group two	15:45-15:55	0	0
September, 2021	Group two	16:00-16:10	Trichilia emetica	ML
September, 2021	Group two	16:15-16:25	Syzygium guineense	ML
September, 2021	Group two	16:30-16:40	0	0
September, 2021	Group two	16:45-16:55	0	0
September, 2021	Group two	17:00-17:10	Trichilia emetica	YL
September, 2021	Group two	17:15-17:25	0	0
September, 2021	Group two	6:30-6:40	0	0
September, 2021	Group two	6:45-6:55	Grewia villosa	ML
September, 2021	Group two	7:05-7:15	Grewia villosa	ML
September, 2021	Group two	7:20-7:30	0	0
September, 2021	Group two	7:35-7:45	Acacia polyacantha	Bk
September, 2021	Group two	7:50-8:00	0	0
September, 2021	Group two	8:05-8:15	0	0
September, 2021	Group two	8:20-8:30	Syzygium guineense	ML
September, 2021	Group two	8:35-8:45	Trichilia emetica	YL
September, 2021	Group two	8:50-9:00	0	0
September, 2021	Group two	9:05-9:15	0	0
September, 2021	Group two	9:20-9:30	Grewia villosa	ML
September, 2021	Group two	9:35-9:45	Grewia villosa	ML
September, 2021	Group two	9:50-10:00	0	0
September, 2021	Group two	10:05-10:15	Syzygium guineense	FL
September, 2021	Group two	10:20-10:30	Millettia ferruginea	Bk
September, 2021	Group two	13:30-13:40	0	0
September, 2021	Group two	13:45-13:55	0	0
September, 2021	Group two	14:00-14:10	Acacia polyacantha	Bk
September, 2021	Group two	14:15-14:25	Moringa stenopetala	YL
September, 2021	Group two	14:30-14:40	0	0
September, 2021	Group two	14:45-14:55	0	0
September, 2021	Group two	15:00-15:10	Trichilia emetica	ML
September, 2021	Group two	15:15-15:25	Syzygium guineense	ML
September, 2021	Group two	15:30-15:40	Trichilia emetica	YL
September, 2021	Group two	15:45-15:55	0	0
September, 2021	Group two	16:00-16:10	0	0
September, 2021	Group two	16:15-16:25	Grewia villosa	ML
September, 2021	Group two	16:30-16:40	Grewia villosa	ML
September, 2021	Group two	16:45-16:55	0	0
September, 2021	Group two	17:00-17:10	Syzygium guineense	FL
September, 2021	Group two	17:15-17:25	Millettia ferruginea	Bk
September, 2021	Group two	6:30-6:40	0	0
September, 2021	Group two	6:45-6:55	0	0
September, 2021	Group two	7:05-7:15	Acacia polyacantha	Bk
September, 2021	Group two	7:20-7:30	Moringa stenopetala	YL
September, 2021	Group two	7:35-7:45	0	0
September, 2021	Group two	7:50-8:00	0	0
September, 2021	Group two	8:05-8:15	Trichilia emetica	ML
September, 2021	Group two	8:20-8:30	0	0
September, 2021	Group two	8:35-8:45	Millettia ferruginea	Bk
September, 2021	Group two	8:50-9:00	Trichilia emetica	YL
September, 2021	Group two	9:05-9:15	0	0
September, 2021	Group two	9:20-9:30	0	0
September, 2021	Group two	9:35-9:45	Grewia villosa	ML
September, 2021	Group two	9:50-10:00	Grewia villosa	ML
September, 2021	Group two	10:05-10:15	0	0
September, 2021	Group two	10:20-10:30	Syzygium guineense	FL
September, 2021	Group two	13:30-13:40	0	0
September, 2021	Group two	13:45-13:55	0	0
September, 2021	Group two	14:00-14:10	0	0
September, 2021	Group two	14:15-14:25	Acacia polyacantha	Bk
September, 2021	Group two	14:30-14:40	Moringa stenopetala	YL
September, 2021	Group two	14:45-14:55	0	0
September, 2021	Group two	15:00-15:10	0	0
September, 2021	Group two	15:15-15:25	Trichilia emetica	ML
September, 2021	Group two	15:30-15:40	Trichilia emetica	ML
September, 2021	Group two	15:45-15:55	Syzygium guineense	ML
September, 2021	Group two	16:00-16:10	0	0
September, 2021	Group two	16:15-16:25	0	0
September, 2021	Group two	16:30-16:40	0	0
September, 2021	Group two	16:45-16:55	Syzygium guineense	YL
September, 2021	Group two	17:00-17:10	0	0
September, 2021	Group two	17:15-17:25	Carissa spinarum	FR
September, 2021	Group two	6:30-6:40	Trichilia emetica	ML
September, 2021	Group two	6:45-6:55	0	0
September, 2021	Group two	7:05-7:15	Grewia villosa	ML
September, 2021	Group two	7:20-7:30	0	0
September, 2021	Group two	7:35-7:45	0	0
September, 2021	Group two	7:50-8:00	0	0
September, 2021	Group two	8:05-8:15	Syzygium guineense	ML
September, 2021	Group two	8:20-8:30	Trichilia emetica	YL
September, 2021	Group two	8:35-8:45	0	0
September, 2021	Group two	8:50-9:00	0	0
September, 2021	Group two	9:05-9:15	Grewia villosa	ML
September, 2021	Group two	9:20-9:30	Grewia villosa	ML
September, 2021	Group two	9:35-9:45	0	0
September, 2021	Group two	9:50-10:00	Syzygium guineense	FL
September, 2021	Group two	10:05-10:15	Millettia ferruginea	Bk
September, 2021	Group two	10:20-10:30	Invertebrate
September, 2021	Group two	13:30-13:40	0	0
September, 2021	Group two	13:45-13:55	Acacia polyacantha	Bk
September, 2021	Group two	14:00-14:10	Moringa stenopetala	YL
September, 2021	Group two	14:15-14:25	0	0
September, 2021	Group two	14:30-14:40	0	0
September, 2021	Group two	14:45-14:55	Trichilia emetica	ML
September, 2021	Group two	15:00-15:10	Syzygium guineense	ML
September, 2021	Group two	15:15-15:25	Trichilia emetica	YL
September, 2021	Group two	15:30-15:40	0	0
September, 2021	Group two	15:45-15:55	0	0
September, 2021	Group two	16:00-16:10	Grewia villosa	ML
September, 2021	Group two	16:15-16:25	Grewia villosa	ML
September, 2021	Group two	16:30-16:40	0	0
September, 2021	Group two	16:45-16:55	Syzygium guineense	FL
September, 2021	Group two	17:00-17:10	Millettia ferruginea	Bk
September, 2021	Group two	17:15-17:25	0	0
September, 2021	Group two	6:30-6:40	0	0
September, 2021	Group two	6:45-6:55	Acacia polyacantha	Bk
September, 2021	Group two	7:05-7:15	Moringa stenopetala	YL
September, 2021	Group two	7:20-7:30	0	0
September, 2021	Group two	7:35-7:45	0	0
September, 2021	Group two	7:50-8:00	Trichilia emetica	ML
September, 2021	Group two	8:05-8:15	Syzygium guineense	ML
September, 2021	Group two	8:20-8:30	Millettia ferruginea	Bk
September, 2021	Group two	8:35-8:45	0	0
September, 2021	Group two	8:50-9:00	0	0
September, 2021	Group two	9:05-9:15	Acacia polyacantha	Bk
September, 2021	Group two	9:20-9:30	Moringa stenopetala	YL
September, 2021	Group two	9:35-9:45	0	0
September, 2021	Group two	9:50-10:00	0	0
September, 2021	Group two	10:05-10:15	Trichilia emetica	ML
September, 2021	Group two	10:20-10:30	Syzygium guineense	ML
September, 2021	Group two	13:30-13:40	0	0
September, 2021	Group two	13:45-13:55	0	0
September, 2021	Group two	14:00-14:10	Trichilia emetica	YL
September, 2021	Group two	14:15-14:25	0	0
September, 2021	Group two	14:30-14:40	0	0
September, 2021	Group two	14:45-14:55	Grewia villosa	ML
September, 2021	Group two	15:00-15:10	Grewia villosa	ML
September, 2021	Group two	15:15-15:25	0	0
September, 2021	Group two	15:30-15:40	Acacia polyacantha	Bk
September, 2021	Group two	15:45-15:55	0	0
September, 2021	Group two	16:00-16:10	0	0
September, 2021	Group two	16:15-16:25	Syzygium guineense	ML
September, 2021	Group two	16:30-16:40	Trichilia emetica	YL
September, 2021	Group two	16:45-16:55	0	0
September, 2021	Group two	17:00-17:10	0	0
September, 2021	Group two	17:15-17:25	Grewia villosa	ML
September, 2021	Group two	6:30-6:40	Grewia villosa	ML
September, 2021	Group two	6:45-6:55	0	0
September, 2021	Group two	7:05-7:15	Syzygium guineense	FL
September, 2021	Group two	7:20-7:30	Millettia ferruginea	Bk
September, 2021	Group two	7:35-7:45	0	0
September, 2021	Group two	7:50-8:00	0	0
September, 2021	Group two	8:05-8:15	Acacia polyacantha	Bk
September, 2021	Group two	8:20-8:30	Moringa stenopetala	YL
September, 2021	Group two	8:35-8:45	0	0
September, 2021	Group two	8:50-9:00	0	0
September, 2021	Group two	9:05-9:15	Trichilia emetica	ML
September, 2021	Group two	9:20-9:30	Syzygium guineense	ML
September, 2021	Group two	9:35-9:45	Trichilia emetica	YL
September, 2021	Group two	9:50-10:00	0	0
September, 2021	Group two	10:05-10:15	0	0
September, 2021	Group two	10:20-10:30	Grewia villosa	ML
September, 2021	Group two	13:30-13:40	Grewia villosa	ML
September, 2021	Group two	13:45-13:55	0	0
September, 2021	Group two	14:00-14:10	Syzygium guineense	FL
September, 2021	Group two	14:15-14:25	Millettia ferruginea	Bk
September, 2021	Group two	14:30-14:40	0	0
September, 2021	Group two	14:45-14:55	0	0
September, 2021	Group two	15:00-15:10	Acacia polyacantha	Bk
September, 2021	Group two	15:15-15:25	Moringa stenopetala	YL
September, 2021	Group two	15:30-15:40	0	0
September, 2021	Group two	15:45-15:55	0	0
September, 2021	Group two	16:00-16:10	Trichilia emetica	ML
September, 2021	Group two	16:15-16:25	Syzygium guineense	ML
September, 2021	Group two	16:30-16:40	Millettia ferruginea	Bk
September, 2021	Group two	16:45-16:55	0	0
September, 2021	Group two	17:00-17:10	0	0
September, 2021	Group two	17:15-17:25	Acacia polyacantha	Bk
September, 2021	Group two	6:30-6:40	Moringa stenopetala	YL
September, 2021	Group two	6:45-6:55	0	0
September, 2021	Group two	7:05-7:15	0	0
September, 2021	Group two	7:20-7:30	Trichilia emetica	ML
September, 2021	Group two	7:35-7:45	Syzygium guineense	ML
September, 2021	Group two	7:50-8:00	0	0
September, 2021	Group two	8:05-8:15	0	0
September, 2021	Group two	8:20-8:30	Trichilia emetica	YL
September, 2021	Group two	8:35-8:45	0	0
September, 2021	Group two	8:50-9:00	0	0
September, 2021	Group two	9:05-9:15	Grewia villosa	ML
September, 2021	Group two	9:20-9:30	Grewia villosa	ML
September, 2021	Group two	9:35-9:45	0	0
September, 2021	Group two	9:50-10:00	Moringa stenopetala	YL
September, 2021	Group two	10:05-10:15	0	0
September, 2021	Group two	10:20-10:30	0	0
September, 2021	Group two	13:30-13:40	Trichilia emetica	ML
September, 2021	Group two	13:45-13:55	Syzygium guineense	ML
September, 2021	Group two	14:00-14:10	Millettia ferruginea	Bk
September, 2021	Group two	14:15-14:25	0	0
September, 2021	Group two	14:30-14:40	0	0
September, 2021	Group two	14:45-14:55	Acacia polyacantha	Bk
September, 2021	Group two	15:00-15:10	Moringa stenopetala	YL
September, 2021	Group two	15:15-15:25	0	0
September, 2021	Group two	15:30-15:40	0	0
September, 2021	Group two	15:45-15:55	Trichilia emetica	ML
September, 2021	Group two	16:00-16:10	Syzygium guineense	ML
September, 2021	Group two	16:15-16:25	0	0
September, 2021	Group two	16:30-16:40	0	0
September, 2021	Group two	16:45-16:55	Syzygium guineense	ML
September, 2021	Group two	17:00-17:10	Trichilia emetica	YL
September, 2021	Group two	17:15-17:25	0	0
September, 2021	Group two	6:30-6:40	0	0
September, 2021	Group two	6:45-6:55	Grewia villosa	ML
September, 2021	Group two	7:05-7:15	Grewia villosa	ML
September, 2021	Group two	7:20-7:30	0	0
September, 2021	Group two	7:35-7:45	Syzygium guineense	FL
September, 2021	Group two	7:50-8:00	Millettia ferruginea	Bk
September, 2021	Group two	8:05-8:15	0	0
September, 2021	Group two	8:20-8:30	0	0
September, 2021	Group two	8:35-8:45	Acacia polyacantha	Bk
September, 2021	Group two	8:50-9:00	Moringa stenopetala	YL
September, 2021	Group two	9:05-9:15	0	0
September, 2021	Group two	9:20-9:30	0	0
September, 2021	Group two	9:35-9:45	Trichilia emetica	ML
September, 2021	Group two	9:50-10:00	Syzygium guineense	ML
September, 2021	Group two	10:05-10:15	Trichilia emetica	YL
September, 2021	Group two	10:20-10:30	0	0
September, 2021	Group two	13:30-13:40	0	0
September, 2021	Group two	13:45-13:55	Grewia villosa	ML
September, 2021	Group two	14:00-14:10	Grewia villosa	ML
September, 2021	Group two	14:15-14:25	0	0
September, 2021	Group two	14:30-14:40	Syzygium guineense	FL
September, 2021	Group two	14:45-14:55	Millettia ferruginea	Bk
September, 2021	Group two	15:00-15:10	0	0
September, 2021	Group two	15:15-15:25	0	0
September, 2021	Group two	15:30-15:40	Acacia polyacantha	Bk
September, 2021	Group two	15:45-15:55	Moringa stenopetala	YL
September, 2021	Group two	16:00-16:10	0	0
September, 2021	Group two	16:15-16:25	0	0
September, 2021	Group two	16:30-16:40	Trichilia emetica	ML
September, 2021	Group two	16:45-16:55	Syzygium guineense	ML
September, 2021	Group two	17:00-17:10	Millettia ferruginea	Bk
September, 2021	Group two	17:15-17:25	0	0
September, 2021	Group two	6:30-6:40	0	0
September, 2021	Group two	6:45-6:55	Acacia polyacantha	Bk
September, 2021	Group two	7:05-7:15	Moringa stenopetala	YL
September, 2021	Group two	7:20-7:30	0	0
September, 2021	Group two	7:35-7:45	0	0
September, 2021	Group two	7:50-8:00	Trichilia emetica	ML
September, 2021	Group two	8:05-8:15	Syzygium guineense	ML
September, 2021	Group two	8:20-8:30	0	0
September, 2021	Group two	8:35-8:45	0	0
September, 2021	Group two	8:50-9:00	Trichilia emetica	YL
September, 2021	Group two	9:05-9:15	0	0
September, 2021	Group two	9:20-9:30	0	0
September, 2021	Group two	9:35-9:45	Grewia villosa	ML
September, 2021	Group two	9:50-10:00	Grewia villosa	ML
September, 2021	Group two	10:05-10:15	0	0
September, 2021	Group two	10:20-10:30	Acacia polyacantha	Bk
September, 2021	Group two	13:30-13:40	0	0
September, 2021	Group two	13:45-13:55	0	0
September, 2021	Group two	14:00-14:10	Syzygium guineense	ML
September, 2021	Group two	14:15-14:25	Trichilia emetica	YL
September, 2021	Group two	14:30-14:40	0	0
September, 2021	Group two	14:45-14:55	0	0
September, 2021	Group two	15:00-15:10	Grewia villosa	ML
September, 2021	Group two	15:15-15:25	Grewia villosa	ML
September, 2021	Group two	15:30-15:40	0	0
September, 2021	Group two	15:45-15:55	Syzygium guineense	FL
September, 2021	Group two	16:00-16:10	Millettia ferruginea	Bk
September, 2021	Group two	16:15-16:25	0	0
September, 2021	Group two	16:30-16:40	0	0
September, 2021	Group two	16:45-16:55	Acacia polyacantha	Bk
September, 2021	Group two	17:00-17:10	Moringa stenopetala	YL
September, 2021	Group two	17:15-17:25	0	0
September, 2021	Group two	6:30-6:40	0	0
September, 2021	Group two	6:45-6:55	Trichilia emetica	ML
September, 2021	Group two	7:05-7:15	Syzygium guineense	ML
September, 2021	Group two	7:20-7:30	Trichilia emetica	YL
September, 2021	Group two	7:35-7:45	0	0
September, 2021	Group two	7:50-8:00	0	0
September, 2021	Group two	8:05-8:15	Grewia villosa	ML
September, 2021	Group two	8:20-8:30	Grewia villosa	ML
September, 2021	Group two	8:35-8:45	0	0
September, 2021	Group two	8:50-9:00	Syzygium guineense	FL
September, 2021	Group two	9:05-9:15	Millettia ferruginea	Bk
September, 2021	Group two	9:20-9:30	0	0
September, 2021	Group two	9:35-9:45	0	0
September, 2021	Group two	9:50-10:00	Acacia polyacantha	Bk
September, 2021	Group two	10:05-10:15	Moringa stenopetala	YL
September, 2021	Group two	10:20-10:30	0	0
September, 2021	Group two	13:30-13:40	0	0
September, 2021	Group two	13:45-13:55	Trichilia emetica	ML
September, 2021	Group two	14:00-14:10	Syzygium guineense	ML
September, 2021	Group two	14:15-14:25	Millettia ferruginea	Bk
September, 2021	Group two	14:30-14:40	0	0
September, 2021	Group two	14:45-14:55	0	0
September, 2021	Group two	15:00-15:10	Acacia polyacantha	Bk
September, 2021	Group two	15:15-15:25	Moringa stenopetala	YL
September, 2021	Group two	15:30-15:40	0	0
September, 2021	Group two	15:45-15:55	0	0
September, 2021	Group two	16:00-16:10	Trichilia emetica	ML
September, 2021	Group two	16:15-16:25	Syzygium guineense	ML
September, 2021	Group two	16:30-16:40	0	0
September, 2021	Group two	16:45-16:55	0	0
September, 2021	Group two	17:00-17:10	Trichilia emetica	YL
September, 2021	Group two	17:15-17:25	0	0
September, 2021	Group two	6:30-6:40	0	0
September, 2021	Group two	6:45-6:55	Grewia villosa	ML
September, 2021	Group two	7:05-7:15	Grewia villosa	ML
September, 2021	Group two	7:20-7:30	0	0
September, 2021	Group two	7:35-7:45	Moringa stenopetala	YL
September, 2021	Group two	7:50-8:00	0	0
September, 2021	Group two	8:05-8:15	0	0
September, 2021	Group two	8:20-8:30	Trichilia emetica	ML
September, 2021	Group two	8:35-8:45	Syzygium guineense	ML
September, 2021	Group two	8:50-9:00	Millettia ferruginea	Bk
September, 2021	Group two	9:05-9:15	0	0
September, 2021	Group two	9:20-9:30	0	0
September, 2021	Group two	9:35-9:45	Acacia polyacantha	Bk
September, 2021	Group two	9:50-10:00	Moringa stenopetala	YL
September, 2021	Group two	10:05-10:15	0	0
September, 2021	Group two	10:20-10:30	0	0
September, 2021	Group two	13:30-13:40	Trichilia emetica	ML
September, 2021	Group two	13:45-13:55	Syzygium guineense	ML
September, 2021	Group two	14:00-14:10	0	0
September, 2021	Group two	14:15-14:25	0	0
September, 2021	Group two	14:30-14:40	0	0
September, 2021	Group two	14:45-14:55	Syzygium guineense	FL
September, 2021	Group two	15:00-15:10	Millettia ferruginea	Bk
September, 2021	Group two	15:15-15:25	0	0
September, 2021	Group two	15:30-15:40	0	0
September, 2021	Group two	15:45-15:55	Acacia polyacantha	Bk
September, 2021	Group two	16:00-16:10	Moringa stenopetala	YL
September, 2021	Group two	16:15-16:25	0	0
September, 2021	Group two	16:30-16:40	0	0
September, 2021	Group two	16:45-16:55	Trichilia emetica	ML
September, 2021	Group two	17:00-17:10	Syzygium guineense	ML
September, 2021	Group two	17:15-17:25	Millettia ferruginea	Bk
September, 2021	Group two	6:30-6:40	0	0
September, 2021	Group two	6:45-6:55	0	0
September, 2021	Group two	7:05-7:15	Acacia polyacantha	Bk
September, 2021	Group two	7:20-7:30	Moringa stenopetala	YL
September, 2021	Group two	7:35-7:45	0	0
September, 2021	Group two	7:50-8:00	0	0
September, 2021	Group two	8:05-8:15	Trichilia emetica	ML
September, 2021	Group two	8:20-8:30	Syzygium guineense	ML
September, 2021	Group two	8:35-8:45	0	0
September, 2021	Group two	8:50-9:00	0	0
September, 2021	Group two	9:05-9:15	Trichilia emetica	YL
September, 2021	Group two	9:20-9:30	0	0
September, 2021	Group two	9:35-9:45	0	0
September, 2021	Group two	9:50-10:00	Grewia villosa	ML
September, 2021	Group two	10:05-10:15	Grewia villosa	ML
September, 2021	Group two	10:20-10:30	0	0
September, 2021	Group two	13:30-13:40	Moringa stenopetala	YL
September, 2021	Group two	13:45-13:55	0	0
September, 2021	Group two	14:00-14:10	0	0
September, 2021	Group two	14:15-14:25	Trichilia emetica	ML
September, 2021	Group two	14:30-14:40	0	0
September, 2021	Group two	14:45-14:55	Millettia ferruginea	Bk
September, 2021	Group two	15:00-15:10	0	0
September, 2021	Group two	15:15-15:25	0	0
September, 2021	Group two	15:30-15:40	Acacia polyacantha	Bk
September, 2021	Group two	15:45-15:55	Moringa stenopetala	YL
September, 2021	Group two	16:00-16:10	0	0
September, 2021	Group two	16:15-16:25	0	0
September, 2021	Group two	16:30-16:40	Trichilia emetica	ML
September, 2021	Group two	16:45-16:55	Syzygium guineense	ML
September, 2021	Group two	17:00-17:10	0	0
September, 2021	Group two	17:15-17:25	0	0
September, 2021	Group two	6:30-6:40	0	0
September, 2021	Group two	6:45-6:55	Syzygium guineense	FL
September, 2021	Group two	7:05-7:15	Millettia ferruginea	Bk
September, 2021	Group two	7:20-7:30	0	0
September, 2021	Group two	7:35-7:45	0	0
September, 2021	Group two	7:50-8:00	Acacia polyacantha	Bk
September, 2021	Group two	8:05-8:15	Moringa stenopetala	YL
September, 2021	Group two	8:20-8:30	0	0
September, 2021	Group two	8:35-8:45	0	0
September, 2021	Group two	8:50-9:00	Trichilia emetica	ML
September, 2021	Group two	9:05-9:15	Syzygium guineense	ML
September, 2021	Group two	9:20-9:30	Millettia ferruginea	Bk
September, 2021	Group two	9:35-9:45	0	0
September, 2021	Group two	9:50-10:00	0	0
September, 2021	Group two	10:05-10:15	0	0
September, 2021	Group two	10:20-10:30	Moringa stenopetala	YL
September, 2021	Group two	13:30-13:40	0	0
September, 2021	Group two	13:45-13:55	0	0
September, 2021	Group two	14:00-14:10	Trichilia emetica	ML
September, 2021	Group two	14:15-14:25	Syzygium guineense	ML
September, 2021	Group two	14:30-14:40	0	0
September, 2021	Group two	14:45-14:55	0	0
September, 2021	Group two	15:00-15:10	Trichilia emetica	ML
September, 2021	Group two	15:15-15:25	0	0
September, 2021	Group two	15:30-15:40	0	0
September, 2021	Group two	15:45-15:55	Grewia villosa	ML
September, 2021	Group two	16:00-16:10	Grewia villosa	ML
September, 2021	Group two	16:15-16:25	0	0
September, 2021	Group two	16:30-16:40	Moringa stenopetala	YL
September, 2021	Group two	16:45-16:55	0	0
September, 2021	Group two	17:00-17:10	0	0
September, 2021	Group two	17:15-17:25	Trichilia emetica	ML
September, 2021	Group two	6:30-6:40	0	0
September, 2021	Group two	6:45-6:55	Millettia ferruginea	Bk
September, 2021	Group two	7:05-7:15	0	0
September, 2021	Group two	7:20-7:30	0	0
September, 2021	Group two	7:35-7:45	Acacia polyacantha	Bk
September, 2021	Group two	7:50-8:00	Moringa stenopetala	YL
September, 2021	Group two	8:05-8:15	0	0
September, 2021	Group two	8:20-8:30	0	0
September, 2021	Group two	8:35-8:45	Trichilia emetica	ML
September, 2021	Group two	8:50-9:00	Syzygium guineense	ML
September, 2021	Group two	9:05-9:15	0	0
September, 2021	Group two	9:20-9:30	0	0
September, 2021	Group two	9:35-9:45	0	0
September, 2021	Group two	9:50-10:00	Syzygium guineense	FL
September, 2021	Group two	10:05-10:15	Millettia ferruginea	Bk
September, 2021	Group two	10:20-10:30	0	0
September, 2021	Group two	13:30-13:40	0	0
September, 2021	Group two	13:45-13:55	Acacia polyacantha	Bk
September, 2021	Group two	14:00-14:10	Moringa stenopetala	YL
September, 2021	Group two	14:15-14:25	0	0
September, 2021	Group two	14:30-14:40	0	0
September, 2021	Group two	14:45-14:55	Trichilia emetica	ML
September, 2021	Group two	15:00-15:10	Syzygium guineense	ML
September, 2021	Group two	15:15-15:25	Millettia ferruginea	Bk
September, 2021	Group two	15:30-15:40	0	0
September, 2021	Group two	15:45-15:55	0	0
September, 2021	Group two	16:00-16:10	Acacia polyacantha	Bk
September, 2021	Group two	16:15-16:25	Moringa stenopetala	YL
September, 2021	Group two	16:30-16:40	0	0
September, 2021	Group two	16:45-16:55	0	0
September, 2021	Group two	17:00-17:10	Trichilia emetica	ML
September, 2021	Group two	17:15-17:25	Syzygium guineense	ML
September, 2021	Group two	6:30-6:40	0	0
September, 2021	Group two	6:45-6:55	0	0
September, 2021	Group two	7:05-7:15	Trichilia emetica	YL
September, 2021	Group two	7:20-7:30	0	0
September, 2021	Group two	7:35-7:45	0	0
September, 2021	Group two	7:50-8:00	Grewia villosa	ML
September, 2021	Group two	8:05-8:15	Grewia villosa	ML
September, 2021	Group two	8:20-8:30	0	0
September, 2021	Group two	8:35-8:45	Moringa stenopetala	YL
September, 2021	Group two	8:50-9:00	0	0
September, 2021	Group two	9:05-9:15	0	0
September, 2021	Group two	9:20-9:30	Trichilia emetica	ML
September, 2021	Group two	9:35-9:45	0	0
September, 2021	Group two	9:50-10:00	Millettia ferruginea	Bk
September, 2021	Group two	10:05-10:15	0	0
September, 2021	Group two	10:20-10:30	0	0
September, 2021	Group two	13:30-13:40	Acacia polyacantha	Bk
September, 2021	Group two	13:45-13:55	Moringa stenopetala	YL
September, 2021	Group two	14:00-14:10	0	0
September, 2021	Group two	14:15-14:25	0	0
September, 2021	Group two	14:30-14:40	Trichilia emetica	YL
September, 2021	Group two	14:45-14:55	0	0
September, 2021	Group two	15:00-15:10	0	0
September, 2021	Group two	15:15-15:25	Grewia villosa	ML
September, 2021	Group two	15:30-15:40	Grewia villosa	ML
September, 2021	Group two	15:45-15:55	0	0
September, 2021	Group two	16:00-16:10	Syzygium guineense	FL
September, 2021	Group two	16:15-16:25	Millettia ferruginea	Bk
September, 2021	Group two	16:30-16:40	0	0
September, 2021	Group two	16:45-16:55	0	0
September, 2021	Group two	17:00-17:10	Acacia polyacantha	Bk
September, 2021	Group two	17:15-17:25	Moringa stenopetala	YL
September, 2021	Group two	6:30-6:40	0	0
September, 2021	Group two	6:45-6:55	0	0
September, 2021	Group two	7:05-7:15	Trichilia emetica	ML
September, 2021	Group two	7:20-7:30	Syzygium guineense	ML
September, 2021	Group two	7:35-7:45	Trichilia emetica	YL
September, 2021	Group two	7:50-8:00	0	0
September, 2021	Group two	8:05-8:15	0	0
September, 2021	Group two	8:20-8:30	Grewia villosa	ML
September, 2021	Group two	8:35-8:45	Grewia villosa	ML
September, 2021	Group two	8:50-9:00	0	0
September, 2021	Group two	9:05-9:15	Syzygium guineense	FL
September, 2021	Group two	9:20-9:30	Trichilia emetica	ML
September, 2021	Group two	9:35-9:45	Syzygium guineense	ML
September, 2021	Group two	9:50-10:00	0	0
September, 2021	Group two	10:05-10:15	0	0
September, 2021	Group two	10:20-10:30	Trichilia emetica	YL
September, 2021	Group two	13:30-13:40	0	0
September, 2021	Group two	13:45-13:55	0	0
September, 2021	Group two	14:00-14:10	Grewia villosa	ML
September, 2021	Group two	14:15-14:25	Grewia villosa	ML
September, 2021	Group two	14:30-14:40	0	0
September, 2021	Group two	14:45-14:55	Moringa stenopetala	YL
September, 2021	Group two	15:00-15:10	0	0
September, 2021	Group two	15:15-15:25	0	0
September, 2021	Group two	15:30-15:40	Trichilia emetica	ML
September, 2021	Group two	15:45-15:55	0	0
September, 2021	Group two	16:00-16:10	Millettia ferruginea	Bk
September, 2021	Group two	16:15-16:25	0	0
September, 2021	Group two	16:30-16:40	0	0
September, 2021	Group two	16:45-16:55	Acacia polyacantha	Bk
September, 2021	Group two	17:00-17:10	Moringa stenopetala	YL
September, 2021	Group two	17:15-17:25	0	0
September, 2021	Group two	6:30-6:40	0	0
September, 2021	Group two	6:45-6:55	Trichilia emetica	YL
September, 2021	Group two	7:05-7:15	0	0
September, 2021	Group two	7:20-7:30	0	0
September, 2021	Group two	7:35-7:45	Grewia villosa	ML
September, 2021	Group two	7:50-8:00	Grewia villosa	ML
September, 2021	Group two	8:05-8:15	0	0
September, 2021	Group two	8:20-8:30	Syzygium guineense	FL
September, 2021	Group two	8:35-8:45	Millettia ferruginea	Bk
September, 2021	Group two	8:50-9:00	0	0
September, 2021	Group two	9:05-9:15	0	0
September, 2021	Group two	9:20-9:30	Acacia polyacantha	Bk
September, 2021	Group two	9:35-9:45	Trichilia emetica	ML
September, 2021	Group two	9:50-10:00	Syzygium guineense	ML
September, 2021	Group two	10:05-10:15	0	0
September, 2021	Group two	10:20-10:30	0	0
September, 2021	Group two	13:30-13:40	Trichilia emetica	ML
September, 2021	Group two	13:45-13:55	0	0
September, 2021	Group two	14:00-14:10	0	0
September, 2021	Group two	14:15-14:25	Grewia villosa	ML
September, 2021	Group two	14:30-14:40	Grewia villosa	ML
September, 2021	Group two	14:45-14:55	0	0
September, 2021	Group two	15:00-15:10	Moringa stenopetala	YL
September, 2021	Group two	15:15-15:25	0	0
September, 2021	Group two	15:30-15:40	0	0
September, 2021	Group two	15:45-15:55	Trichilia emetica	ML
September, 2021	Group two	16:00-16:10	0	0
September, 2021	Group two	16:15-16:25	Invertebrate
September, 2021	Group two	16:30-16:40	0	0
September, 2021	Group two	16:45-16:55	0	0
September, 2021	Group two	17:00-17:10	Acacia polyacantha	Bk
September, 2021	Group two	17:15-17:25	Moringa stenopetala	YL
September, 2021	Group two	6:30-6:40	0	0
September, 2021	Group two	6:45-6:55	0	0
September, 2021	Group two	7:05-7:15	Trichilia emetica	ML
September, 2021	Group two	7:20-7:30	Syzygium guineense	ML
September, 2021	Group two	7:35-7:45	0	0
September, 2021	Group two	7:50-8:00	0	0
September, 2021	Group two	8:05-8:15	0	0
September, 2021	Group two	8:20-8:30	Syzygium guineense	FL
September, 2021	Group two	8:35-8:45	Millettia ferruginea	Bk
September, 2021	Group two	8:50-9:00	0	0
September, 2021	Group two	9:05-9:15	0	0
September, 2021	Group two	9:20-9:30	Acacia polyacantha	Bk
September, 2021	Group two	9:35-9:45	Moringa stenopetala	YL
September, 2021	Group two	9:50-10:00	0	0
September, 2021	Group two	10:05-10:15	0	0
September, 2021	Group two	10:20-10:30	Trichilia emetica	ML
September, 2021	Group two	13:30-13:40	Syzygium guineense	ML
September, 2021	Group two	13:45-13:55	Millettia ferruginea	Bk
September, 2021	Group two	14:00-14:10	0	0
September, 2021	Group two	14:15-14:25	0	0
September, 2021	Group two	14:30-14:40	Acacia polyacantha	Bk
September, 2021	Group two	14:45-14:55	Moringa stenopetala	YL
September, 2021	Group two	15:00-15:10	0	0
September, 2021	Group two	15:15-15:25	0	0
September, 2021	Group two	15:30-15:40	Trichilia emetica	ML
September, 2021	Group two	15:45-15:55	Syzygium guineense	ML
September, 2021	Group two	16:00-16:10	0	0
September, 2021	Group two	16:15-16:25	0	0
September, 2021	Group two	16:30-16:40	Trichilia emetica	YL
September, 2021	Group two	16:45-16:55	0	0
September, 2021	Group two	17:00-17:10	0	0
September, 2021	Group two	17:15-17:25	Grewia villosa	ML
September, 2021	Group two	6:30-6:40	Grewia villosa	ML
September, 2021	Group two	6:45-6:55	0	0
September, 2021	Group two	7:05-7:15	Moringa stenopetala	YL
September, 2021	Group two	7:20-7:30	0	0
September, 2021	Group two	7:35-7:45	0	0
September, 2021	Group two	7:50-8:00	Trichilia emetica	ML
September, 2021	Group two	8:05-8:15	0	0
September, 2021	Group two	8:20-8:30	Millettia ferruginea	Bk
September, 2021	Group two	8:35-8:45	0	0
September, 2021	Group two	8:50-9:00	0	0
September, 2021	Group two	9:05-9:15	Acacia polyacantha	Bk
September, 2021	Group two	9:20-9:30	Moringa stenopetala	YL
September, 2021	Group two	9:35-9:45	0	0
September, 2021	Group two	9:50-10:00	0	0
September, 2021	Group two	10:05-10:15	Trichilia emetica	YL
September, 2021	Group two	10:20-10:30	0	0
September, 2021	Group two	13:30-13:40	0	0
September, 2021	Group two	13:45-13:55	Grewia villosa	ML
September, 2021	Group two	14:00-14:10	Grewia villosa	ML
September, 2021	Group two	14:15-14:25	0	0
September, 2021	Group two	14:30-14:40	Syzygium guineense	FL
September, 2021	Group two	14:45-14:55	Millettia ferruginea	Bk
September, 2021	Group two	15:00-15:10	0	0
September, 2021	Group two	15:15-15:25	0	0
September, 2021	Group two	15:30-15:40	Acacia polyacantha	Bk
September, 2021	Group two	15:45-15:55	Moringa stenopetala	YL
September, 2021	Group two	16:00-16:10	0	0
September, 2021	Group two	16:15-16:25	0	0
September, 2021	Group two	16:30-16:40	Trichilia emetica	ML
September, 2021	Group two	16:45-16:55	Syzygium guineense	ML
September, 2021	Group two	17:00-17:10	Trichilia emetica	YL
September, 2021	Group two	17:15-17:25	0	0
September, 2021	Group two	6:30-6:40	0	0
September, 2021	Group two	6:45-6:55	Grewia villosa	ML
September, 2021	Group two	7:05-7:15	Grewia villosa	ML
September, 2021	Group two	7:20-7:30	0	0
September, 2021	Group two	7:35-7:45	Syzygium guineense	FL
September, 2021	Group two	7:50-8:00	Trichilia emetica	ML
September, 2021	Group two	8:05-8:15	Syzygium guineense	ML
September, 2021	Group two	8:20-8:30	0	0
September, 2021	Group two	8:35-8:45	0	0
September, 2021	Group two	8:50-9:00	Trichilia emetica	YL
September, 2021	Group two	9:05-9:15	0	0
September, 2021	Group two	9:20-9:30	0	0
September, 2021	Group two	9:35-9:45	Grewia villosa	ML
September, 2021	Group two	9:50-10:00	Grewia villosa	ML
September, 2021	Group two	10:05-10:15	0	0
September, 2021	Group two	10:20-10:30	Moringa stenopetala	YL
September, 2021	Group two	13:30-13:40	0	0
September, 2021	Group two	13:45-13:55	0	0
September, 2021	Group two	14:00-14:10	Trichilia emetica	ML
September, 2021	Group two	14:15-14:25	0	0
September, 2021	Group two	14:30-14:40	Millettia ferruginea	Bk
September, 2021	Group two	14:45-14:55	0	0
September, 2021	Group two	15:00-15:10	0	0
September, 2021	Group two	15:15-15:25	Acacia polyacantha	Bk
September, 2021	Group two	15:30-15:40	Trichilia emetica	ML
September, 2021	Group two	15:45-15:55	Syzygium guineense	ML
September, 2021	Group two	16:00-16:10	0	0
September, 2021	Group two	16:15-16:25	0	0
September, 2021	Group two	16:30-16:40	Trichilia emetica	ML
September, 2021	Group two	16:45-16:55	0	0
September, 2021	Group two	17:00-17:10	0	0
September, 2021	Group two	17:15-17:25	Grewia villosa	ML
September, 2021	Group two	6:30-6:40	Grewia villosa	ML
September, 2021	Group two	6:45-6:55	0	0
September, 2021	Group two	7:05-7:15	Moringa stenopetala	YL
September, 2021	Group two	7:20-7:30	0	0
September, 2021	Group two	7:35-7:45	0	0
September, 2021	Group two	7:50-8:00	Trichilia emetica	ML
September, 2021	Group two	8:05-8:15	0	0
September, 2021	Group two	8:20-8:30	Millettia ferruginea	Bk
September, 2021	Group two	8:35-8:45	0	0
September, 2021	Group two	8:50-9:00	0	0
September, 2021	Group two	9:05-9:15	Acacia polyacantha	Bk
September, 2021	Group two	9:20-9:30	Moringa stenopetala	YL
September, 2021	Group two	9:35-9:45	0	0
September, 2021	Group two	9:50-10:00	0	0
September, 2021	Group two	10:05-10:15	Trichilia emetica	ML
September, 2021	Group two	10:20-10:30	Syzygium guineense	ML
September, 2021	Group two	13:30-13:40	0	0
September, 2021	Group two	13:45-13:55	0	0
September, 2021	Group two	14:00-14:10	0	0
September, 2021	Group two	14:15-14:25	Syzygium guineense	FL
September, 2021	Group two	14:30-14:40	Millettia ferruginea	Bk
September, 2021	Group two	14:45-14:55	0	0
September, 2021	Group two	15:00-15:10	0	0
September, 2021	Group two	15:15-15:25	Acacia polyacantha	Bk
September, 2021	Group two	15:30-15:40	Moringa stenopetala	YL
September, 2021	Group two	15:45-15:55	0	0
September, 2021	Group two	16:00-16:10	0	0
September, 2021	Group two	16:15-16:25	Trichilia emetica	ML
September, 2021	Group two	16:30-16:40	Syzygium guineense	ML
September, 2021	Group two	16:45-16:55	0	0
September, 2021	Group two	17:00-17:10	0	0
September, 2021	Group two	17:15-17:25	0	0
September, 2021	Group two	6:30-6:40	Acacia polyacantha	Bk
September, 2021	Group two	6:45-6:55	Moringa stenopetala	YL
September, 2021	Group two	7:05-7:15	0	0
September, 2021	Group two	7:20-7:30	0	0
September, 2021	Group two	7:35-7:45	Trichilia emetica	ML
September, 2021	Group two	7:50-8:00	Syzygium guineense	ML
September, 2021	Group two	8:05-8:15	Trichilia emetica	YL
September, 2021	Group two	8:20-8:30	0	0
September, 2021	Group two	8:35-8:45	0	0
September, 2021	Group two	8:50-9:00	Grewia villosa	ML
September, 2021	Group two	9:05-9:15	Grewia villosa	ML
September, 2021	Group two	9:20-9:30	0	0
September, 2021	Group two	9:35-9:45	Syzygium guineense	FL
September, 2021	Group two	9:50-10:00	0	0
September, 2021	Group two	10:05-10:15	0	0
September, 2021	Group two	10:20-10:30	0	0
September, 2021	Group two	13:30-13:40	Acacia polyacantha	Bk
September, 2021	Group two	13:45-13:55	Moringa stenopetala	YL
September, 2021	Group two	14:00-14:10	0	0
September, 2021	Group two	14:15-14:25	0	0
September, 2021	Group two	14:30-14:40	Trichilia emetica	ML
September, 2021	Group two	14:45-14:55	Syzygium guineense	ML
September, 2021	Group two	15:00-15:10	Trichilia emetica	YL
September, 2021	Group two	15:15-15:25	0	0
September, 2021	Group two	15:30-15:40	0	0
September, 2021	Group two	15:45-15:55	Grewia villosa	ML
September, 2021	Group two	16:00-16:10	Grewia villosa	ML
September, 2021	Group two	16:15-16:25	0	0
September, 2021	Group two	16:30-16:40	Syzygium guineense	FL
September, 2021	Group two	16:45-16:55	Millettia ferruginea	Bk
September, 2021	Group two	17:00-17:10	0	0
September, 2021	Group two	17:15-17:25	0	0
September, 2021	Group two	6:30-6:40	Acacia polyacantha	Bk
September, 2021	Group two	6:45-6:55	Moringa stenopetala	YL
September, 2021	Group two	7:05-7:15	0	0
September, 2021	Group two	7:20-7:30	0	0
September, 2021	Group two	7:35-7:45	Trichilia emetica	ML
September, 2021	Group two	7:50-8:00	Syzygium guineense	ML
September, 2021	Group two	8:05-8:15	Millettia ferruginea	Bk
September, 2021	Group two	8:20-8:30	0	0
September, 2021	Group two	8:35-8:45	0	0
September, 2021	Group two	8:50-9:00	Acacia polyacantha	Bk
September, 2021	Group two	9:05-9:15	Moringa stenopetala	YL
September, 2021	Group two	9:20-9:30	0	0
September, 2021	Group two	9:35-9:45	0	0
September, 2021	Group two	9:50-10:00	Trichilia emetica	ML
September, 2021	Group two	10:05-10:15	Syzygium guineense	ML
September, 2021	Group two	10:20-10:30	0	0
September, 2021	Group two	13:30-13:40	0	0
September, 2021	Group two	13:45-13:55	Trichilia emetica	YL
September, 2021	Group two	14:00-14:10	0	0
September, 2021	Group two	14:15-14:25	0	0
September, 2021	Group two	14:30-14:40	Grewia villosa	ML
September, 2021	Group two	14:45-14:55	Grewia villosa	ML
September, 2021	Group two	15:00-15:10	0	0
September, 2021	Group two	15:15-15:25	Acacia polyacantha	Bk
September, 2021	Group two	15:30-15:40	0	0
September, 2021	Group two	15:45-15:55	0	0
September, 2021	Group two	16:00-16:10	Syzygium guineense	ML
September, 2021	Group two	16:15-16:25	Trichilia emetica	YL
September, 2021	Group two	16:30-16:40	0	0
September, 2021	Group two	16:45-16:55	0	0
September, 2021	Group two	17:00-17:10	Grewia villosa	ML
September, 2021	Group two	17:15-17:25	Grewia villosa	ML
October, 2021	Group two	6:30-6:40	0	0
October, 2021	Group two	6:45-6:55	Syzygium guineense	FL
October, 2021	Group two	7:05-7:15	Millettia ferruginea	Bk
October, 2021	Group two	7:20-7:30	0	0
October, 2021	Group two	7:35-7:45	0	0
October, 2021	Group two	7:50-8:00	Acacia polyacantha	Bk
October, 2021	Group two	8:05-8:15	Moringa stenopetala	YL
October, 2021	Group two	8:20-8:30	0	0
October, 2021	Group two	8:35-8:45	0	0
October, 2021	Group two	8:50-9:00	Trichilia emetica	ML
October, 2021	Group two	9:05-9:15	Syzygium guineense	ML
October, 2021	Group two	9:20-9:30	Trichilia emetica	YL
October, 2021	Group two	9:35-9:45	0	0
October, 2021	Group two	9:50-10:00	0	0
October, 2021	Group two	10:05-10:15	Grewia villosa	ML
October, 2021	Group two	10:20-10:30	Grewia villosa	YL
October, 2021	Group two	13:30-13:40	0	0
October, 2021	Group two	13:45-13:55	Syzygium guineense	FL
October, 2021	Group two	14:00-14:10	Millettia ferruginea	Bk
October, 2021	Group two	14:15-14:25	0	0
October, 2021	Group two	14:30-14:40	0	0
October, 2021	Group two	14:45-14:55	Acacia polyacantha	Bk
October, 2021	Group two	15:00-15:10	Moringa stenopetala	YL
October, 2021	Group two	15:15-15:25	0	0
October, 2021	Group two	15:30-15:40	0	0
October, 2021	Group two	15:45-15:55	Trichilia emetica	ML
October, 2021	Group two	16:00-16:10	Syzygium guineense	ML
October, 2021	Group two	16:15-16:25	Millettia ferruginea	Bk
October, 2021	Group two	16:30-16:40	0	0
October, 2021	Group two	16:45-16:55	0	0
October, 2021	Group two	17:00-17:10	Acacia polyacantha	Bk
October, 2021	Group two	17:15-17:25	Moringa stenopetala	YL
October, 2021	Group two	6:30-6:40	0	0
October, 2021	Group two	6:45-6:55	0	0
October, 2021	Group two	7:05-7:15	Trichilia emetica	ML
October, 2021	Group two	7:20-7:30	Syzygium guineense	ML
October, 2021	Group two	7:35-7:45	0	0
October, 2021	Group two	7:50-8:00	0	0
October, 2021	Group two	8:05-8:15	Trichilia emetica	YL
October, 2021	Group two	8:20-8:30	0	0
October, 2021	Group two	8:35-8:45	0	0
October, 2021	Group two	8:50-9:00	Moringa stenopetala	YL
October, 2021	Group two	9:05-9:15	0	0
October, 2021	Group two	9:20-9:30	0	0
October, 2021	Group two	9:35-9:45	Invertebrate
October, 2021	Group two	9:50-10:00	Syzygium guineense	ML
October, 2021	Group two	10:05-10:15	Trichilia emetica	YL
October, 2021	Group two	10:20-10:30	0	0
October, 2021	Group two	13:30-13:40	0	0
October, 2021	Group two	13:45-13:55	Grewia villosa	ML
October, 2021	Group two	14:00-14:10	Grewia villosa	ML
October, 2021	Group two	14:15-14:25	0	0
October, 2021	Group two	14:30-14:40	Syzygium guineense	FL
October, 2021	Group two	14:45-14:55	0	0
October, 2021	Group two	15:00-15:10	0	0
October, 2021	Group two	15:15-15:25	0	0
October, 2021	Group two	15:30-15:40	Acacia polyacantha	Bk
October, 2021	Group two	15:45-15:55	Moringa stenopetala	YL
October, 2021	Group two	16:00-16:10	0	0
October, 2021	Group two	16:15-16:25	0	0
October, 2021	Group two	16:30-16:40	Trichilia emetica	ML
October, 2021	Group two	16:45-16:55	Trichilia emetica	YL
October, 2021	Group two	17:00-17:10	Syzygium guineense	ML
October, 2021	Group two	17:15-17:25	0	0
October, 2021	Group two	6:30-6:40	0	0
October, 2021	Group two	6:45-6:55	0	0
October, 2021	Group two	7:05-7:15	Syzygium guineense	FL
October, 2021	Group two	7:20-7:30	Millettia ferruginea	Bk
October, 2021	Group two	7:35-7:45	0	0
October, 2021	Group two	7:50-8:00	0	0
October, 2021	Group two	8:05-8:15	Acacia polyacantha	Bk
October, 2021	Group two	8:20-8:30	Moringa stenopetala	YL
October, 2021	Group two	8:35-8:45	0	0
October, 2021	Group two	8:50-9:00	0	0
October, 2021	Group two	9:05-9:15	Trichilia emetica	ML
October, 2021	Group two	9:20-9:30	Syzygium guineense	ML
October, 2021	Group two	9:35-9:45	Millettia ferruginea	Bk
October, 2021	Group two	9:50-10:00	0	0
October, 2021	Group two	10:05-10:15	0	0
October, 2021	Group two	10:20-10:30	Acacia polyacantha	Bk
October, 2021	Group two	13:30-13:40	Moringa stenopetala	YL
October, 2021	Group two	13:45-13:55	0	0
October, 2021	Group two	14:00-14:10	0	0
October, 2021	Group two	14:15-14:25	Trichilia emetica	ML
October, 2021	Group two	14:30-14:40	Syzygium guineense	ML
October, 2021	Group two	14:45-14:55	0	0
October, 2021	Group two	15:00-15:10	0	0
October, 2021	Group two	15:15-15:25	0	0
October, 2021	Group two	15:30-15:40	0	0
October, 2021	Group two	15:45-15:55	Acacia polyacantha	Bk
October, 2021	Group two	16:00-16:10	Moringa stenopetala	YL
October, 2021	Group two	16:15-16:25	0	0
October, 2021	Group two	16:30-16:40	0	0
October, 2021	Group two	16:45-16:55	Trichilia emetica	ML
October, 2021	Group two	17:00-17:10	Trichilia emetica	ML
October, 2021	Group two	17:15-17:25	Syzygium guineense	ML
October, 2021	Group two	6:30-6:40	0	0
October, 2021	Group two	6:45-6:55	0	0
October, 2021	Group two	7:05-7:15	0	0
October, 2021	Group two	7:20-7:30	Syzygium guineense	FL
October, 2021	Group two	7:35-7:45	Millettia ferruginea	Bk
October, 2021	Group two	7:50-8:00	0	0
October, 2021	Group two	8:05-8:15	0	0
October, 2021	Group two	8:20-8:30	Acacia polyacantha	Bk
October, 2021	Group two	8:35-8:45	Moringa stenopetala	YL
October, 2021	Group two	8:50-9:00	0	0
October, 2021	Group two	9:05-9:15	0	0
October, 2021	Group two	9:20-9:30	Trichilia emetica	ML
October, 2021	Group two	9:35-9:45	Syzygium guineense	ML
October, 2021	Group two	9:50-10:00	Millettia ferruginea	Bk
October, 2021	Group two	10:05-10:15	0	0
October, 2021	Group two	10:20-10:30	0	0
October, 2021	Group two	13:30-13:40	Acacia polyacantha	Bk
October, 2021	Group two	13:45-13:55	Moringa stenopetala	YL
October, 2021	Group two	14:00-14:10	0	0
October, 2021	Group two	14:15-14:25	0	0
October, 2021	Group two	14:30-14:40	Trichilia emetica	ML
October, 2021	Group two	14:45-14:55	Syzygium guineense	ML
October, 2021	Group two	15:00-15:10	0	0
October, 2021	Group two	15:15-15:25	0	0
October, 2021	Group two	15:30-15:40	Trichilia emetica	YL
October, 2021	Group two	15:45-15:55	0	0
October, 2021	Group two	16:00-16:10	0	0
October, 2021	Group two	16:15-16:25	Grewia villosa	ML
October, 2021	Group two	16:30-16:40	Grewia villosa	ML
October, 2021	Group two	16:45-16:55	0	0
October, 2021	Group two	17:00-17:10	Moringa stenopetala	YL
October, 2021	Group two	17:15-17:25	0	0
October, 2021	Group two	6:30-6:40	0	0
October, 2021	Group two	6:45-6:55	Trichilia emetica	ML
October, 2021	Group two	7:05-7:15	0	0
October, 2021	Group two	7:20-7:30	Millettia ferruginea	Bk
October, 2021	Group two	7:35-7:45	Trichilia emetica	ML
October, 2021	Group two	7:50-8:00	0	0
October, 2021	Group two	8:05-8:15	Grewia villosa	ML
October, 2021	Group two	8:20-8:30	0	0
October, 2021	Group two	8:35-8:45	0	0
October, 2021	Group two	8:50-9:00	0	0
October, 2021	Group two	9:05-9:15	Syzygium guineense	ML
October, 2021	Group two	9:20-9:30	Trichilia emetica	YL
October, 2021	Group two	9:35-9:45	0	0
October, 2021	Group two	9:50-10:00	0	0
October, 2021	Group two	10:05-10:15	Grewia villosa	ML
October, 2021	Group two	10:20-10:30	Grewia villosa	ML
October, 2021	Group two	13:30-13:40	0	0
October, 2021	Group two	13:45-13:55	Syzygium guineense	FL
October, 2021	Group two	14:00-14:10	Millettia ferruginea	Bk
October, 2021	Group two	14:15-14:25	0	0
October, 2021	Group two	14:30-14:40	0	0
October, 2021	Group two	14:45-14:55	Acacia polyacantha	Bk
October, 2021	Group two	15:00-15:10	Moringa stenopetala	YL
October, 2021	Group two	15:15-15:25	0	0
October, 2021	Group two	15:30-15:40	0	0
October, 2021	Group two	15:45-15:55	Trichilia emetica	ML
October, 2021	Group two	16:00-16:10	Syzygium guineense	ML
October, 2021	Group two	16:15-16:25	Trichilia emetica	YL
October, 2021	Group two	16:30-16:40	0	0
October, 2021	Group two	16:45-16:55	0	0
October, 2021	Group two	17:00-17:10	Grewia villosa	ML
October, 2021	Group two	17:15-17:25	Grewia villosa	ML
October, 2021	Group two	6:30-6:40	0	0
October, 2021	Group two	6:45-6:55	Syzygium guineense	FL
October, 2021	Group two	7:05-7:15	Millettia ferruginea	Bk
October, 2021	Group two	7:20-7:30	0	0
October, 2021	Group two	7:35-7:45	0	0
October, 2021	Group two	7:50-8:00	Acacia polyacantha	Bk
October, 2021	Group two	8:05-8:15	Grewia villosa	ML
October, 2021	Group two	8:20-8:30	0	0
October, 2021	Group two	8:35-8:45	Moringa stenopetala	YL
October, 2021	Group two	8:50-9:00	0	0
October, 2021	Group two	9:05-9:15	0	0
October, 2021	Group two	9:20-9:30	Trichilia emetica	ML
October, 2021	Group two	9:35-9:45	0	0
October, 2021	Group two	9:50-10:00	Millettia ferruginea	Bk
October, 2021	Group two	10:05-10:15	Trichilia emetica	ML
October, 2021	Group two	10:20-10:30	0	0
October, 2021	Group two	13:30-13:40	Grewia villosa	ML
October, 2021	Group two	13:45-13:55	0	0
October, 2021	Group two	14:00-14:10	0	0
October, 2021	Group two	14:15-14:25	0	0
October, 2021	Group two	14:30-14:40	Syzygium guineense	ML
October, 2021	Group two	14:45-14:55	Trichilia emetica	YL
October, 2021	Group two	15:00-15:10	0	0
October, 2021	Group two	15:15-15:25	0	0
October, 2021	Group two	15:30-15:40	Grewia villosa	ML
October, 2021	Group two	15:45-15:55	Grewia villosa	YL
October, 2021	Group two	16:00-16:10	0	0
October, 2021	Group two	16:15-16:25	Syzygium guineense	FL
October, 2021	Group two	16:30-16:40	Millettia ferruginea	Bk
October, 2021	Group two	16:45-16:55	0	0
October, 2021	Group two	17:00-17:10	0	0
October, 2021	Group two	17:15-17:25	Acacia polyacantha	Bk
October, 2021	Group two	6:30-6:40	Moringa stenopetala	YL
October, 2021	Group two	6:45-6:55	0	0
October, 2021	Group two	7:05-7:15	0	0
October, 2021	Group two	7:20-7:30	Trichilia emetica	ML
October, 2021	Group two	7:35-7:45	Syzygium guineense	ML
October, 2021	Group two	7:50-8:00	Trichilia emetica	YL
October, 2021	Group two	8:05-8:15	0	0
October, 2021	Group two	8:20-8:30	0	0
October, 2021	Group two	8:35-8:45	Grewia villosa	ML
October, 2021	Group two	8:50-9:00	Grewia villosa	YL
October, 2021	Group two	9:05-9:15	0	0
October, 2021	Group two	9:20-9:30	Syzygium guineense	FL
October, 2021	Group two	9:35-9:45	Millettia ferruginea	Bk
October, 2021	Group two	9:50-10:00	0	0
October, 2021	Group two	10:05-10:15	0	0
October, 2021	Group two	10:20-10:30	Acacia polyacantha	Bk
October, 2021	Group two	13:30-13:40	Moringa stenopetala	YL
October, 2021	Group two	13:45-13:55	0	0
October, 2021	Group two	14:00-14:10	0	0
October, 2021	Group two	14:15-14:25	Trichilia emetica	ML
October, 2021	Group two	14:30-14:40	Syzygium guineense	ML
October, 2021	Group two	14:45-14:55	Millettia ferruginea	Bk
October, 2021	Group two	15:00-15:10	0	0
October, 2021	Group two	15:15-15:25	0	0
October, 2021	Group two	15:30-15:40	Acacia polyacantha	Bk
October, 2021	Group two	15:45-15:55	Moringa stenopetala	YL
October, 2021	Group two	16:00-16:10	0	0
October, 2021	Group two	16:15-16:25	0	0
October, 2021	Group two	16:30-16:40	Trichilia emetica	ML
October, 2021	Group two	16:45-16:55	Syzygium guineense	ML
October, 2021	Group two	17:00-17:10	0	0
October, 2021	Group two	17:15-17:25	0	0
October, 2021	Group two	6:30-6:40	Trichilia emetica	YL
October, 2021	Group two	6:45-6:55	0	0
October, 2021	Group two	7:05-7:15	0	0
October, 2021	Group two	7:20-7:30	Moringa stenopetala	YL
October, 2021	Group two	7:35-7:45	0	0
October, 2021	Group two	7:50-8:00	0	0
October, 2021	Group two	8:05-8:15	Trichilia emetica	ML
October, 2021	Group two	8:20-8:30	Syzygium guineense	ML
October, 2021	Group two	8:35-8:45	Trichilia emetica	YL
October, 2021	Group two	8:50-9:00	0	0
October, 2021	Group two	9:05-9:15	0	0
October, 2021	Group two	9:20-9:30	Grewia villosa	ML
October, 2021	Group two	9:35-9:45	Grewia villosa	ML
October, 2021	Group two	9:50-10:00	0	0
October, 2021	Group two	10:05-10:15	Syzygium guineense	FL
October, 2021	Group two	10:20-10:30	0	0
October, 2021	Group two	13:30-13:40	0	0
October, 2021	Group two	13:45-13:55	0	0
October, 2021	Group two	14:00-14:10	Acacia polyacantha	Bk
October, 2021	Group two	14:15-14:25	Moringa stenopetala	YL
October, 2021	Group two	14:30-14:40	0	0
October, 2021	Group two	14:45-14:55	0	0
October, 2021	Group two	15:00-15:10	Trichilia emetica	ML
October, 2021	Group two	15:15-15:25	Trichilia emetica	ML
October, 2021	Group two	15:30-15:40	Syzygium guineense	ML
October, 2021	Group two	15:45-15:55	0	0
October, 2021	Group two	16:00-16:10	0	0
October, 2021	Group two	16:15-16:25	0	0
October, 2021	Group two	16:30-16:40	Syzygium guineense	FL
October, 2021	Group two	16:45-16:55	Millettia ferruginea	Bk
October, 2021	Group two	17:00-17:10	0	0
October, 2021	Group two	17:15-17:25	0	0
October, 2021	Group two	6:30-6:40	Acacia polyacantha	Bk
October, 2021	Group two	6:45-6:55	Moringa stenopetala	YL
October, 2021	Group two	7:05-7:15	0	0
October, 2021	Group two	7:20-7:30	0	0
October, 2021	Group two	7:35-7:45	Trichilia emetica	ML
October, 2021	Group two	7:50-8:00	Syzygium guineense	ML
October, 2021	Group two	8:05-8:15	Millettia ferruginea	Bk
October, 2021	Group two	8:20-8:30	0	0
October, 2021	Group two	8:35-8:45	0	0
October, 2021	Group two	8:50-9:00	Acacia polyacantha	Bk
October, 2021	Group two	9:05-9:15	Moringa stenopetala	YL
October, 2021	Group two	9:20-9:30	0	0
October, 2021	Group two	9:35-9:45	0	0
October, 2021	Group two	9:50-10:00	Trichilia emetica	ML
October, 2021	Group two	10:05-10:15	Syzygium guineense	ML
October, 2021	Group two	10:20-10:30	0	0
October, 2021	Group two	13:30-13:40	0	0
October, 2021	Group two	13:45-13:55	Trichilia emetica	YL
October, 2021	Group two	14:00-14:10	0	0
October, 2021	Group two	14:15-14:25	0	0
October, 2021	Group two	14:30-14:40	Grewia villosa	ML
October, 2021	Group two	14:45-14:55	Grewia villosa	ML
October, 2021	Group two	15:00-15:10	0	0
October, 2021	Group two	15:15-15:25	Moringa stenopetala	YL
October, 2021	Group two	15:30-15:40	0	0
October, 2021	Group two	15:45-15:55	0	0
October, 2021	Group two	16:00-16:10	Trichilia emetica	ML
October, 2021	Group two	16:15-16:25	0	0
October, 2021	Group two	16:30-16:40	Millettia ferruginea	Bk
October, 2021	Group two	16:45-16:55	0	0
October, 2021	Group two	17:00-17:10	0	0
October, 2021	Group two	17:15-17:25	Acacia polyacantha	Bk
October, 2021	Group two	6:30-6:40	Moringa stenopetala	YL
October, 2021	Group two	6:45-6:55	0	0
October, 2021	Group two	7:05-7:15	0	0
October, 2021	Group two	7:20-7:30	Trichilia emetica	ML
October, 2021	Group two	7:35-7:45	Syzygium guineense	ML
October, 2021	Group two	7:50-8:00	0	0
October, 2021	Group two	8:05-8:15	0	0
October, 2021	Group two	8:20-8:30	0	0
October, 2021	Group two	8:35-8:45	Syzygium guineense	FL
October, 2021	Group two	8:50-9:00	Millettia ferruginea	Bk
October, 2021	Group two	9:05-9:15	0	0
October, 2021	Group two	9:20-9:30	0	0
October, 2021	Group two	9:35-9:45	Acacia polyacantha	Bk
October, 2021	Group two	9:50-10:00	Moringa stenopetala	YL
October, 2021	Group two	10:05-10:15	0	0
October, 2021	Group two	10:20-10:30	0	0
October, 2021	Group two	13:30-13:40	Trichilia emetica	ML
October, 2021	Group two	13:45-13:55	Syzygium guineense	ML
October, 2021	Group two	14:00-14:10	Millettia ferruginea	Bk
October, 2021	Group two	14:15-14:25	0	0
October, 2021	Group two	14:30-14:40	0	0
October, 2021	Group two	14:45-14:55	Acacia polyacantha	Bk
October, 2021	Group two	15:00-15:10	Grewia villosa	ML
October, 2021	Group two	15:15-15:25	Grewia villosa	ML
October, 2021	Group two	15:30-15:40	0	0
October, 2021	Group two	15:45-15:55	Syzygium guineense	FL
October, 2021	Group two	16:00-16:10	Millettia ferruginea	Bk
October, 2021	Group two	16:15-16:25	0	0
October, 2021	Group two	16:30-16:40	0	0
October, 2021	Group two	16:45-16:55	Acacia polyacantha	Bk
October, 2021	Group two	17:00-17:10	Moringa stenopetala	YL
October, 2021	Group two	17:15-17:25	0	0
October, 2021	Group two	6:30-6:40	0	0
October, 2021	Group two	6:45-6:55	Trichilia emetica	ML
October, 2021	Group two	7:05-7:15	Syzygium guineense	ML
October, 2021	Group two	7:20-7:30	Trichilia emetica	YL
October, 2021	Group two	7:35-7:45	0	0
October, 2021	Group two	7:50-8:00	0	0
October, 2021	Group two	8:05-8:15	Grewia villosa	ML
October, 2021	Group two	8:20-8:30	Grewia villosa	ML
October, 2021	Group two	8:35-8:45	0	0
October, 2021	Group two	8:50-9:00	Syzygium guineense	FL
October, 2021	Group two	9:05-9:15	Millettia ferruginea	Bk
October, 2021	Group two	9:20-9:30	0	0
October, 2021	Group two	9:35-9:45	0	0
October, 2021	Group two	9:50-10:00	Acacia polyacantha	Bk
October, 2021	Group two	10:05-10:15	Moringa stenopetala	YL
October, 2021	Group two	10:20-10:30	0	0
October, 2021	Group two	13:30-13:40	0	0
October, 2021	Group two	13:45-13:55	Trichilia emetica	ML
October, 2021	Group two	14:00-14:10	Syzygium guineense	ML
October, 2021	Group two	14:15-14:25	Millettia ferruginea	Bk
October, 2021	Group two	14:30-14:40	Invertebrate	0
October, 2021	Group two	14:45-14:55	0	0
October, 2021	Group two	15:00-15:10	Acacia polyacantha	Bk
October, 2021	Group two	15:15-15:25	Moringa stenopetala	YL
October, 2021	Group two	15:30-15:40	0	0
October, 2021	Group two	15:45-15:55	0	0
October, 2021	Group two	16:00-16:10	Trichilia emetica	ML
October, 2021	Group two	16:15-16:25	Syzygium guineense	ML
October, 2021	Group two	16:30-16:40	0	0
October, 2021	Group two	16:45-16:55	0	0
October, 2021	Group two	17:00-17:10	Trichilia emetica	YL
October, 2021	Group two	17:15-17:25	0	0
October, 2021	Group two	6:30-6:40	0	0
October, 2021	Group two	6:45-6:55	Grewia villosa	ML
October, 2021	Group two	7:05-7:15	Grewia villosa	ML
October, 2021	Group two	7:20-7:30	0	0
October, 2021	Group two	7:35-7:45	Acacia polyacantha	Bk
October, 2021	Group two	7:50-8:00	0	0
October, 2021	Group two	8:05-8:15	0	0
October, 2021	Group two	8:20-8:30	Syzygium guineense	ML
October, 2021	Group two	8:35-8:45	Trichilia emetica	YL
October, 2021	Group two	8:50-9:00	0	0
October, 2021	Group two	9:05-9:15	0	0
October, 2021	Group two	9:20-9:30	Grewia villosa	ML
October, 2021	Group two	9:35-9:45	Grewia villosa	ML
October, 2021	Group two	9:50-10:00	0	0
October, 2021	Group two	10:05-10:15	Grewia villosa	YL
October, 2021	Group two	10:20-10:30	0	0
October, 2021	Group two	13:30-13:40	Syzygium guineense	FL
October, 2021	Group two	13:45-13:55	Millettia ferruginea	Bk
October, 2021	Group two	14:00-14:10	0	0
October, 2021	Group two	14:15-14:25	0	0
October, 2021	Group two	14:30-14:40	Acacia polyacantha	Bk
October, 2021	Group two	14:45-14:55	Moringa stenopetala	YL
October, 2021	Group two	15:00-15:10	0	0
October, 2021	Group two	15:15-15:25	0	0
October, 2021	Group two	15:30-15:40	Trichilia emetica	ML
October, 2021	Group two	15:45-15:55	Syzygium guineense	ML
October, 2021	Group two	16:00-16:10	Trichilia emetica	YL
October, 2021	Group two	16:15-16:25	0	0
October, 2021	Group two	16:30-16:40	0	0
October, 2021	Group two	16:45-16:55	Grewia villosa	ML
October, 2021	Group two	17:00-17:10	Grewia villosa	YL
October, 2021	Group two	17:15-17:25	0	0
October, 2021	Group two	6:30-6:40	Syzygium guineense	FL
October, 2021	Group two	6:45-6:55	Millettia ferruginea	Bk
October, 2021	Group two	7:05-7:15	0	0
October, 2021	Group two	7:20-7:30	0	0
October, 2021	Group two	7:35-7:45	Acacia polyacantha	Bk
October, 2021	Group two	7:50-8:00	Moringa stenopetala	YL
October, 2021	Group two	8:05-8:15	0	0
October, 2021	Group two	8:20-8:30	0	0
October, 2021	Group two	8:35-8:45	Trichilia emetica	ML
October, 2021	Group two	8:50-9:00	Syzygium guineense	ML
October, 2021	Group two	9:05-9:15	Millettia ferruginea	Bk
October, 2021	Group two	9:20-9:30	0	0
October, 2021	Group two	9:35-9:45	0	0
October, 2021	Group two	9:50-10:00	Acacia polyacantha	Bk
October, 2021	Group two	10:05-10:15	Moringa stenopetala	YL
October, 2021	Group two	10:20-10:30	0	0
October, 2021	Group two	13:30-13:40	0	0
October, 2021	Group two	13:45-13:55	Trichilia emetica	ML
October, 2021	Group two	14:00-14:10	Syzygium guineense	ML
October, 2021	Group two	14:15-14:25	0	0
October, 2021	Group two	14:30-14:40	0	0
October, 2021	Group two	14:45-14:55	Trichilia emetica	YL
October, 2021	Group two	15:00-15:10	0	0
October, 2021	Group two	15:15-15:25	0	0
October, 2021	Group two	15:30-15:40	Moringa stenopetala	YL
October, 2021	Group two	15:45-15:55	0	0
October, 2021	Group two	16:00-16:10	0	0
October, 2021	Group two	16:15-16:25	Trichilia emetica	ML
October, 2021	Group two	16:30-16:40	Syzygium guineense	ML
October, 2021	Group two	16:45-16:55	Trichilia emetica	YL
October, 2021	Group two	17:00-17:10	0	0
October, 2021	Group two	17:15-17:25	0	0
October, 2021	Group two	6:30-6:40	Grewia villosa	ML
October, 2021	Group two	6:45-6:55	Grewia villosa	ML
October, 2021	Group two	7:05-7:15	0	0
October, 2021	Group two	7:20-7:30	Syzygium guineense	FL
October, 2021	Group two	7:35-7:45	0	0
October, 2021	Group two	7:50-8:00	0	0
October, 2021	Group two	8:05-8:15	0	0
October, 2021	Group two	8:20-8:30	Acacia polyacantha	Bk
October, 2021	Group two	8:35-8:45	Moringa stenopetala	YL
October, 2021	Group two	8:50-9:00	0	0
October, 2021	Group two	9:05-9:15	0	0
October, 2021	Group two	9:20-9:30	Trichilia emetica	ML
October, 2021	Group two	9:35-9:45	Trichilia emetica	ML
October, 2021	Group two	9:50-10:00	Syzygium guineense	ML
October, 2021	Group two	10:05-10:15	0	0
October, 2021	Group two	10:20-10:30	0	0
October, 2021	Group two	13:30-13:40	0	0
October, 2021	Group two	13:45-13:55	Syzygium guineense	FL
October, 2021	Group two	14:00-14:10	Millettia ferruginea	Bk
October, 2021	Group two	14:15-14:25	0	0
October, 2021	Group two	14:30-14:40	0	0
October, 2021	Group two	14:45-14:55	Acacia polyacantha	Bk
October, 2021	Group two	15:00-15:10	Moringa stenopetala	YL
October, 2021	Group two	15:15-15:25	0	0
October, 2021	Group two	15:30-15:40	0	0
October, 2021	Group two	15:45-15:55	Trichilia emetica	ML
October, 2021	Group two	16:00-16:10	Syzygium guineense	ML
October, 2021	Group two	16:15-16:25	Millettia ferruginea	Bk
October, 2021	Group two	16:30-16:40	0	0
October, 2021	Group two	16:45-16:55	0	0
October, 2021	Group two	17:00-17:10	Acacia polyacantha	Bk
October, 2021	Group two	17:15-17:25	Moringa stenopetala	YL
October, 2021	Group two	6:30-6:40	0	0
October, 2021	Group two	6:45-6:55	0	0
October, 2021	Group two	7:05-7:15	Trichilia emetica	ML
October, 2021	Group two	7:20-7:30	Syzygium guineense	ML
October, 2021	Group two	7:35-7:45	0	0
October, 2021	Group two	7:50-8:00	0	0
October, 2021	Group two	8:05-8:15	Trichilia emetica	YL
October, 2021	Group two	8:20-8:30	0	0
October, 2021	Group two	8:35-8:45	0	0
October, 2021	Group two	8:50-9:00	Grewia villosa	ML
October, 2021	Group two	9:05-9:15	Grewia villosa	ML
October, 2021	Group two	9:20-9:30	0	0
October, 2021	Group two	9:35-9:45	Moringa stenopetala	YL
October, 2021	Group two	9:50-10:00	0	0
October, 2021	Group two	10:05-10:15	0	0
October, 2021	Group two	10:20-10:30	Trichilia emetica	ML
October, 2021	Group two	13:30-13:40	0	0
October, 2021	Group two	13:45-13:55	Millettia ferruginea	Bk
October, 2021	Group two	14:00-14:10	0	0
October, 2021	Group two	14:15-14:25	0	0
October, 2021	Group two	14:30-14:40	Acacia polyacantha	Bk
October, 2021	Group two	14:45-14:55	Moringa stenopetala	YL
October, 2021	Group two	15:00-15:10	0	0
October, 2021	Group two	15:15-15:25	0	0
October, 2021	Group two	15:30-15:40	Trichilia emetica	ML
October, 2021	Group two	15:45-15:55	Syzygium guineense	ML
October, 2021	Group two	16:00-16:10	0	0
October, 2021	Group two	16:15-16:25	0	0
October, 2021	Group two	16:30-16:40	0	0
October, 2021	Group two	16:45-16:55	Syzygium guineense	FL
October, 2021	Group two	17:00-17:10	Millettia ferruginea	Bk
October, 2021	Group two	17:15-17:25	0	0
October, 2021	Group two	6:30-6:40	0	0
October, 2021	Group two	6:45-6:55	Acacia polyacantha	Bk
October, 2021	Group two	7:05-7:15	Moringa stenopetala	YL
October, 2021	Group two	7:20-7:30	0	0
October, 2021	Group two	7:35-7:45	0	0
October, 2021	Group two	7:50-8:00	Trichilia emetica	ML
October, 2021	Group two	8:05-8:15	Syzygium guineense	ML
October, 2021	Group two	8:20-8:30	Millettia ferruginea	Bk
October, 2021	Group two	8:35-8:45	0	0
October, 2021	Group two	8:50-9:00	0	0
October, 2021	Group two	9:05-9:15	Acacia polyacantha	Bk
October, 2021	Group two	9:20-9:30	Grewia villosa	ML
October, 2021	Group two	9:35-9:45	Grewia villosa	ML
October, 2021	Group two	9:50-10:00	0	0
October, 2021	Group two	10:05-10:15	Syzygium guineense	FL
October, 2021	Group two	10:20-10:30	Millettia ferruginea	Bk
October, 2021	Group two	13:30-13:40	0	0
October, 2021	Group two	13:45-13:55	0	0
October, 2021	Group two	14:00-14:10	Acacia polyacantha	Bk
October, 2021	Group two	14:15-14:25	Moringa stenopetala	YL
October, 2021	Group two	14:30-14:40	0	0
October, 2021	Group two	14:45-14:55	0	0
October, 2021	Group two	15:00-15:10	Invertebrate
October, 2021	Group two	15:15-15:25	Syzygium guineense	ML
October, 2021	Group two	15:30-15:40	Trichilia emetica	YL
October, 2021	Group two	15:45-15:55	0	0
October, 2021	Group two	16:00-16:10	0	0
October, 2021	Group two	16:15-16:25	Grewia villosa	ML
October, 2021	Group two	16:30-16:40	Grewia villosa	ML
October, 2021	Group two	16:45-16:55	0	0
October, 2021	Group two	17:00-17:10	Syzygium guineense	FL
October, 2021	Group two	17:15-17:25	Millettia ferruginea	Bk
October, 2021	Group two	6:30-6:40	0	0
October, 2021	Group two	6:45-6:55	0	0
October, 2021	Group two	7:05-7:15	Acacia polyacantha	Bk
October, 2021	Group two	7:20-7:30	Moringa stenopetala	YL
October, 2021	Group two	7:35-7:45	0	0
October, 2021	Group two	7:50-8:00	0	0
October, 2021	Group two	8:05-8:15	Trichilia emetica	ML
October, 2021	Group two	8:20-8:30	Syzygium guineense	ML
October, 2021	Group two	8:35-8:45	Millettia ferruginea	Bk
October, 2021	Group two	8:50-9:00	0	0
October, 2021	Group two	9:05-9:15	0	0
October, 2021	Group two	9:20-9:30	Acacia polyacantha	Bk
October, 2021	Group two	9:35-9:45	Moringa stenopetala	YL
October, 2021	Group two	9:50-10:00	0	0
October, 2021	Group two	10:05-10:15	0	0
October, 2021	Group two	10:20-10:30	Trichilia emetica	ML
October, 2021	Group two	13:30-13:40	Syzygium guineense	ML
October, 2021	Group two	13:45-13:55	0	0
October, 2021	Group two	14:00-14:10	0	0
October, 2021	Group two	14:15-14:25	Trichilia emetica	YL
October, 2021	Group two	14:30-14:40	0	0
October, 2021	Group two	14:45-14:55	0	0
October, 2021	Group two	15:00-15:10	Grewia villosa	ML
October, 2021	Group two	15:15-15:25	Grewia villosa	ML
October, 2021	Group two	15:30-15:40	0	0
October, 2021	Group two	15:45-15:55	Acacia polyacantha	Bk
October, 2021	Group two	16:00-16:10	0	0
October, 2021	Group two	16:15-16:25	0	0
October, 2021	Group two	16:30-16:40	Syzygium guineense	ML
October, 2021	Group two	16:45-16:55	Trichilia emetica	YL
October, 2021	Group two	17:00-17:10	0	0
October, 2021	Group two	17:15-17:25	0	0
October, 2021	Group two	6:30-6:40	Grewia villosa	ML
October, 2021	Group two	6:45-6:55	Grewia villosa	ML
October, 2021	Group two	7:05-7:15	0	0
October, 2021	Group two	7:20-7:30	Trichilia emetica	YL
October, 2021	Group two	7:35-7:45	Syzygium guineense	ML
October, 2021	Group two	7:50-8:00	0	0
October, 2021	Group two	8:05-8:15	0	0
October, 2021	Group two	8:20-8:30	0	0
October, 2021	Group two	8:35-8:45	Syzygium guineense	FL
October, 2021	Group two	8:50-9:00	Millettia ferruginea	Bk
October, 2021	Group two	9:05-9:15	0	0
October, 2021	Group two	9:20-9:30	0	0
October, 2021	Group two	9:35-9:45	Acacia polyacantha	Bk
October, 2021	Group two	9:50-10:00	Moringa stenopetala	YL
October, 2021	Group two	10:05-10:15	0	0
October, 2021	Group two	10:20-10:30	0	0
October, 2021	Group two	13:30-13:40	Trichilia emetica	ML
October, 2021	Group two	13:45-13:55	0	0
October, 2021	Group two	14:00-14:10	Millettia ferruginea	Bk
October, 2021	Group two	14:15-14:25	0	0
October, 2021	Group two	14:30-14:40	0	0
October, 2021	Group two	14:45-14:55	Invertebrate
October, 2021	Group two	15:00-15:10	Moringa stenopetala	YL
October, 2021	Group two	15:15-15:25	0	0
October, 2021	Group two	15:30-15:40	0	0
October, 2021	Group two	15:45-15:55	Trichilia emetica	ML
October, 2021	Group two	16:00-16:10	Syzygium guineense	ML
October, 2021	Group two	16:15-16:25	0	0
October, 2021	Group two	16:30-16:40	0	0
October, 2021	Group two	16:45-16:55	Trichilia emetica	YL
October, 2021	Group two	17:00-17:10	0	0
October, 2021	Group two	17:15-17:25	0	0
October, 2021	Group two	6:30-6:40	Grewia villosa	ML
October, 2021	Group two	6:45-6:55	Grewia villosa	ML
October, 2021	Group two	7:05-7:15	0	0
October, 2021	Group two	7:20-7:30	Moringa stenopetala	YL
October, 2021	Group two	7:35-7:45	0	0
October, 2021	Group two	7:50-8:00	0	0
October, 2021	Group two	8:05-8:15	Trichilia emetica	ML
October, 2021	Group two	8:20-8:30	0	0
October, 2021	Group two	8:35-8:45	Millettia ferruginea	Bk
October, 2021	Group two	8:50-9:00	0	0
October, 2021	Group two	9:05-9:15	0	0
October, 2021	Group two	9:20-9:30	Acacia polyacantha	Bk
October, 2021	Group two	9:35-9:45	Moringa stenopetala	YL
October, 2021	Group two	9:50-10:00	0	0
October, 2021	Group two	10:05-10:15	0	0
October, 2021	Group two	10:20-10:30	Trichilia emetica	ML
October, 2021	Group two	13:30-13:40	Syzygium guineense	ML
October, 2021	Group two	13:45-13:55	0	0
October, 2021	Group two	14:00-14:10	0	0
October, 2021	Group two	14:15-14:25	0	0
October, 2021	Group two	14:30-14:40	Syzygium guineense	FL
October, 2021	Group two	14:45-14:55	Millettia ferruginea	Bk
October, 2021	Group two	15:00-15:10	0	0
October, 2021	Group two	15:15-15:25	0	0
October, 2021	Group two	15:30-15:40	Acacia polyacantha	Bk
October, 2021	Group two	15:45-15:55	Moringa stenopetala	YL
October, 2021	Group two	16:00-16:10	0	0
October, 2021	Group two	16:15-16:25	0	0
October, 2021	Group two	16:30-16:40	Trichilia emetica	ML
October, 2021	Group two	16:45-16:55	Syzygium guineense	ML
October, 2021	Group two	17:00-17:10	Millettia ferruginea	FL
October, 2021	Group two	17:15-17:25	0	0
October, 2021	Group two	6:30-6:40	0	0
October, 2021	Group two	6:45-6:55	Acacia polyacantha	Bk
October, 2021	Group two	7:05-7:15	Grewia villosa	ML
October, 2021	Group two	7:20-7:30	Grewia villosa	YL
October, 2021	Group two	7:35-7:45	0	0
October, 2021	Group two	7:50-8:00	Syzygium guineense	ML
October, 2021	Group two	8:05-8:15	0	0
October, 2021	Group two	8:20-8:30	0	0
October, 2021	Group two	8:35-8:45	0	0
October, 2021	Group two	8:50-9:00	Syzygium guineense	FL
October, 2021	Group two	9:05-9:15	Millettia ferruginea	Bk
October, 2021	Group two	9:20-9:30	0	0
October, 2021	Group two	9:35-9:45	0	0
October, 2021	Group two	9:50-10:00	Acacia polyacantha	Bk
October, 2021	Group two	10:05-10:15	Moringa stenopetala	YL
October, 2021	Group two	10:20-10:30	0	0
October, 2021	Group two	13:30-13:40	0	0
October, 2021	Group two	13:45-13:55	Trichilia emetica	ML
October, 2021	Group two	14:00-14:10	Syzygium guineense	ML
October, 2021	Group two	14:15-14:25	Millettia ferruginea	Bk
October, 2021	Group two	14:30-14:40	0	0
October, 2021	Group two	14:45-14:55	0	0
October, 2021	Group two	15:00-15:10	Acacia polyacantha	Bk
October, 2021	Group two	15:15-15:25	Grewia villosa	ML
October, 2021	Group two	15:30-15:40	Grewia villosa	ML
October, 2021	Group two	15:45-15:55	0	0
October, 2021	Group two	16:00-16:10	Syzygium guineense	FL
October, 2021	Group two	16:15-16:25	Millettia ferruginea	Bk
October, 2021	Group two	16:30-16:40	0	0
October, 2021	Group two	16:45-16:55	0	0
October, 2021	Group two	17:00-17:10	Acacia polyacantha	Bk
October, 2021	Group two	17:15-17:25	Moringa stenopetala	YL
October, 2021	Group two	6:30-6:40	0	0
October, 2021	Group two	6:45-6:55	0	0
October, 2021	Group two	7:05-7:15	Trichilia emetica	ML
October, 2021	Group two	7:20-7:30	Syzygium guineense	ML
October, 2021	Group two	7:35-7:45	Trichilia emetica	YL
October, 2021	Group two	7:50-8:00	0	0
October, 2021	Group two	8:05-8:15	0	0
October, 2021	Group two	8:20-8:30	Grewia villosa	ML
October, 2021	Group two	8:35-8:45	Grewia villosa	ML
October, 2021	Group two	8:50-9:00	0	0
October, 2021	Group two	9:05-9:15	Syzygium guineense	FL
October, 2021	Group two	9:20-9:30	Millettia ferruginea	Bk
October, 2021	Group two	9:35-9:45	0	0
October, 2021	Group two	9:50-10:00	0	0
October, 2021	Group two	10:05-10:15	Acacia polyacantha	Bk
October, 2021	Group two	10:20-10:30	Moringa stenopetala	YL
October, 2021	Group two	13:30-13:40	0	0
October, 2021	Group two	13:45-13:55	0	0
October, 2021	Group two	14:00-14:10	Trichilia emetica	ML
October, 2021	Group two	14:15-14:25	Syzygium guineense	ML
October, 2021	Group two	14:30-14:40	Millettia ferruginea	Bk
October, 2021	Group two	14:45-14:55	0	0
October, 2021	Group two	15:00-15:10	0	0
October, 2021	Group two	15:15-15:25	Acacia polyacantha	Bk
October, 2021	Group two	15:30-15:40	Moringa stenopetala	YL
October, 2021	Group two	15:45-15:55	0	0
October, 2021	Group two	16:00-16:10	0	0
October, 2021	Group two	16:15-16:25	Trichilia emetica	ML
October, 2021	Group two	16:30-16:40	Syzygium guineense	ML
October, 2021	Group two	16:45-16:55	0	0
October, 2021	Group two	17:00-17:10	0	0
October, 2021	Group two	17:15-17:25	Trichilia emetica	YL
October, 2021	Group two	6:30-6:40	0	0
October, 2021	Group two	6:45-6:55	0	0
October, 2021	Group two	7:05-7:15	Grewia villosa	ML
October, 2021	Group two	7:20-7:30	Grewia villosa	ML
October, 2021	Group two	7:35-7:45	0	0
October, 2021	Group two	7:50-8:00	Acacia polyacantha	Bk
October, 2021	Group two	8:05-8:15	0	0
October, 2021	Group two	8:20-8:30	0	0
October, 2021	Group two	8:35-8:45	Syzygium guineense	ML
October, 2021	Group two	8:50-9:00	Trichilia emetica	YL
October, 2021	Group two	9:05-9:15	0	0
October, 2021	Group two	9:20-9:30	0	0
October, 2021	Group two	9:35-9:45	Grewia villosa	ML
October, 2021	Group two	9:50-10:00	Grewia villosa	ML
October, 2021	Group two	10:05-10:15	0	0
October, 2021	Group two	10:20-10:30	Grewia villosa	YL
October, 2021	Group two	13:30-13:40	0	0
October, 2021	Group two	13:45-13:55	Syzygium guineense	FL
October, 2021	Group two	14:00-14:10	Millettia ferruginea	Bk
October, 2021	Group two	14:15-14:25	0	0
October, 2021	Group two	14:30-14:40	0	0
October, 2021	Group two	14:45-14:55	Acacia polyacantha	Bk
October, 2021	Group two	15:00-15:10	Moringa stenopetala	YL
October, 2021	Group two	15:15-15:25	0	0
October, 2021	Group two	15:30-15:40	0	0
October, 2021	Group two	15:45-15:55	Trichilia emetica	ML
October, 2021	Group two	16:00-16:10	Syzygium guineense	ML
October, 2021	Group two	16:15-16:25	Trichilia emetica	YL
October, 2021	Group two	16:30-16:40	0	0
October, 2021	Group two	16:45-16:55	0	0
October, 2021	Group two	17:00-17:10	Grewia villosa	ML
October, 2021	Group two	17:15-17:25	Grewia villosa	YL
October, 2021	Group two	6:30-6:40	0	0
October, 2021	Group two	6:45-6:55	Syzygium guineense	FL
October, 2021	Group two	7:05-7:15	Millettia ferruginea	Bk
October, 2021	Group two	7:20-7:30	0	0
October, 2021	Group two	7:35-7:45	0	0
October, 2021	Group two	7:50-8:00	Acacia polyacantha	Bk
October, 2021	Group two	8:05-8:15	Moringa stenopetala	YL
October, 2021	Group two	8:20-8:30	0	0
October, 2021	Group two	8:35-8:45	0	0
October, 2021	Group two	8:50-9:00	Trichilia emetica	ML
October, 2021	Group two	9:05-9:15	Syzygium guineense	ML
October, 2021	Group two	9:20-9:30	Millettia ferruginea	Bk
October, 2021	Group two	9:35-9:45	0	0
October, 2021	Group two	9:50-10:00	0	0
October, 2021	Group two	10:05-10:15	Acacia polyacantha	Bk
October, 2021	Group two	10:20-10:30	Moringa stenopetala	YL
October, 2021	Group two	13:30-13:40	0	0
October, 2021	Group two	13:45-13:55	0	0
October, 2021	Group two	14:00-14:10	Trichilia emetica	ML
October, 2021	Group two	14:15-14:25	Syzygium guineense	ML
October, 2021	Group two	14:30-14:40	0	0
October, 2021	Group two	14:45-14:55	0	0
October, 2021	Group two	15:00-15:10	Trichilia emetica	YL
October, 2021	Group two	15:15-15:25	0	0
October, 2021	Group two	15:30-15:40	0	0
October, 2021	Group two	15:45-15:55	Moringa stenopetala	YL
October, 2021	Group two	16:00-16:10	0	0
October, 2021	Group two	16:15-16:25	0	0
October, 2021	Group two	16:30-16:40	Trichilia emetica	ML
October, 2021	Group two	16:45-16:55	Syzygium guineense	ML
October, 2021	Group two	17:00-17:10	Trichilia emetica	YL
October, 2021	Group two	17:15-17:25	0	0
October, 2021	Group two	6:30-6:40	0	0
October, 2021	Group two	6:45-6:55	Grewia villosa	ML
October, 2021	Group two	7:05-7:15	Grewia villosa	ML
October, 2021	Group two	7:20-7:30	0	0
October, 2021	Group two	7:35-7:45	Syzygium guineense	FL
October, 2021	Group two	7:50-8:00	0	0
October, 2021	Group two	8:05-8:15	0	0
October, 2021	Group two	8:20-8:30	0	0
October, 2021	Group two	8:35-8:45	Acacia polyacantha	Bk
October, 2021	Group two	8:50-9:00	Moringa stenopetala	YL
October, 2021	Group two	9:05-9:15	Trichilia emetica	ML
October, 2021	Group two	9:20-9:30	Syzygium guineense	ML
October, 2021	Group two	9:35-9:45	0	0
October, 2021	Group two	9:50-10:00	0	0
October, 2021	Group two	10:05-10:15	0	0
October, 2021	Group two	10:20-10:30	Syzygium guineense	FL
October, 2021	Group two	13:30-13:40	0	0
October, 2021	Group two	13:45-13:55	0	0
October, 2021	Group two	14:00-14:10	0	0
October, 2021	Group two	14:15-14:25	Acacia polyacantha	Bk
October, 2021	Group two	14:30-14:40	Moringa stenopetala	YL
October, 2021	Group two	14:45-14:55	0	0
October, 2021	Group two	15:00-15:10	0	0
October, 2021	Group two	15:15-15:25	Trichilia emetica	ML
October, 2021	Group two	15:30-15:40	Syzygium guineense	ML
October, 2021	Group two	15:45-15:55	Millettia ferruginea	Bk
October, 2021	Group two	16:00-16:10	0	0
October, 2021	Group two	16:15-16:25	0	0
October, 2021	Group two	16:30-16:40	0	0
October, 2021	Group two	16:45-16:55	Moringa stenopetala	YL
October, 2021	Group two	17:00-17:10	0	0
October, 2021	Group two	17:15-17:25	0	0
October, 2021	Group two	6:30-6:40	Trichilia emetica	ML
October, 2021	Group two	6:45-6:55	Syzygium guineense	ML
October, 2021	Group two	7:05-7:15	0	0
October, 2021	Group two	7:20-7:30	0	0
October, 2021	Group two	7:35-7:45	Trichilia emetica	ML
October, 2021	Group two	7:50-8:00	0	0
October, 2021	Group two	8:05-8:15	0	0
October, 2021	Group two	8:20-8:30	Grewia villosa	ML
October, 2021	Group two	8:35-8:45	Grewia villosa	ML
October, 2021	Group two	8:50-9:00	0	0
October, 2021	Group two	9:05-9:15	Moringa stenopetala	YL
October, 2021	Group two	9:20-9:30	0	0
October, 2021	Group two	9:35-9:45	0	0
October, 2021	Group two	9:50-10:00	Trichilia emetica	ML
October, 2021	Group two	10:05-10:15	0	0
October, 2021	Group two	10:20-10:30	Millettia ferruginea	Bk
October, 2021	Group two	13:30-13:40	Invertebrate	0
October, 2021	Group two	13:45-13:55	0	0
October, 2021	Group two	14:00-14:10	Acacia polyacantha	Bk
October, 2021	Group two	14:15-14:25	Moringa stenopetala	YL
October, 2021	Group two	14:30-14:40	0	0
October, 2021	Group two	14:45-14:55	0	0
October, 2021	Group two	15:00-15:10	Trichilia emetica	ML
October, 2021	Group two	15:15-15:25	Syzygium guineense	ML
October, 2021	Group two	15:30-15:40	0	0
October, 2021	Group two	15:45-15:55	0	0
October, 2021	Group two	16:00-16:10	0	0
October, 2021	Group two	16:15-16:25	Syzygium guineense	FL
October, 2021	Group two	16:30-16:40	Millettia ferruginea	Bk
October, 2021	Group two	16:45-16:55	0	0
October, 2021	Group two	17:00-17:10	0	0
October, 2021	Group two	17:15-17:25	Acacia polyacantha	Bk
October, 2021	Group two	6:30-6:40	Moringa stenopetala	YL
October, 2021	Group two	6:45-6:55	0	0
October, 2021	Group two	7:05-7:15	0	0
October, 2021	Group two	7:20-7:30	Trichilia emetica	ML
October, 2021	Group two	7:35-7:45	Syzygium guineense	ML
October, 2021	Group two	7:50-8:00	Millettia ferruginea	Bk
October, 2021	Group two	8:05-8:15	0	0
October, 2021	Group two	8:20-8:30	0	0
October, 2021	Group two	8:35-8:45	Acacia polyacantha	Bk
October, 2021	Group two	8:50-9:00	Moringa stenopetala	YL
October, 2021	Group two	9:05-9:15	0	0
October, 2021	Group two	9:20-9:30	Trichilia emetica	ML
October, 2021	Group two	9:35-9:45	Syzygium guineense	ML
October, 2021	Group two	9:50-10:00	Trichilia emetica	YL
October, 2021	Group two	10:05-10:15	0	0
October, 2021	Group two	10:20-10:30	0	0
October, 2021	Group two	13:30-13:40	Grewia villosa	ML
October, 2021	Group two	13:45-13:55	Grewia villosa	ML
October, 2021	Group two	14:00-14:10	0	0
October, 2021	Group two	14:15-14:25	Syzygium guineense	FL
October, 2021	Group two	14:30-14:40	Millettia ferruginea	Bk
October, 2021	Group two	14:45-14:55	0	0
October, 2021	Group two	15:00-15:10	0	0
October, 2021	Group two	15:15-15:25	Acacia polyacantha	Bk
October, 2021	Group two	15:30-15:40	Moringa stenopetala	YL
October, 2021	Group two	15:45-15:55	0	0
October, 2021	Group two	16:00-16:10	0	0
October, 2021	Group two	16:15-16:25	Trichilia emetica	ML
October, 2021	Group two	16:30-16:40	Syzygium guineense	ML
October, 2021	Group two	16:45-16:55	Invertebrate
October, 2021	Group two	17:00-17:10	0	0
October, 2021	Group two	17:15-17:25	0	0
October, 2021	Group two	6:30-6:40	Acacia polyacantha	Bk
October, 2021	Group two	6:45-6:55	Moringa stenopetala	YL
October, 2021	Group two	7:05-7:15	0	0
October, 2021	Group two	7:20-7:30	0	0
October, 2021	Group two	7:35-7:45	Trichilia emetica	ML
October, 2021	Group two	7:50-8:00	Syzygium guineense	ML
October, 2021	Group two	8:05-8:15	0	0
October, 2021	Group two	8:20-8:30	0	0
October, 2021	Group two	8:35-8:45	Trichilia emetica	YL
October, 2021	Group two	8:50-9:00	0	0
October, 2021	Group two	9:05-9:15	0	0
October, 2021	Group two	9:20-9:30	Grewia villosa	ML
October, 2021	Group two	9:35-9:45	Grewia villosa	ML
October, 2021	Group two	9:50-10:00	0	0
October, 2021	Group two	10:05-10:15	Acacia polyacantha	Bk
October, 2021	Group two	10:20-10:30	0	0
October, 2021	Group two	13:30-13:40	0	0
October, 2021	Group two	13:45-13:55	Syzygium guineense	ML
October, 2021	Group two	14:00-14:10	Trichilia emetica	YL
October, 2021	Group two	14:15-14:25	0	0
October, 2021	Group two	14:30-14:40	0	0
October, 2021	Group two	14:45-14:55	Grewia villosa	ML
October, 2021	Group two	15:00-15:10	Grewia villosa	ML
October, 2021	Group two	15:15-15:25	0	0
October, 2021	Group two	15:30-15:40	Grewia villosa	YL
October, 2021	Group two	15:45-15:55	0	0
October, 2021	Group two	16:00-16:10	Syzygium guineense	FL
October, 2021	Group two	16:15-16:25	Millettia ferruginea	Bk
October, 2021	Group two	16:30-16:40	0	0
October, 2021	Group two	16:45-16:55	0	0
October, 2021	Group two	17:00-17:10	Acacia polyacantha	Bk
October, 2021	Group two	17:15-17:25	Moringa stenopetala	YL
October, 2021	Group two	6:30-6:40	0	0
October, 2021	Group two	6:45-6:55	0	0
October, 2021	Group two	7:05-7:15	Trichilia emetica	ML
October, 2021	Group two	7:20-7:30	Syzygium guineense	ML
October, 2021	Group two	7:35-7:45	Trichilia emetica	YL
October, 2021	Group two	7:50-8:00	0	0
October, 2021	Group two	8:05-8:15	0	0
October, 2021	Group two	8:20-8:30	Grewia villosa	ML
October, 2021	Group two	8:35-8:45	Grewia villosa	YL
October, 2021	Group two	8:50-9:00	0	0
October, 2021	Group two	9:05-9:15	Syzygium guineense	FL
October, 2021	Group two	9:20-9:30	Millettia ferruginea	Bk
October, 2021	Group two	9:35-9:45	0	0
October, 2021	Group two	9:50-10:00	0	0
October, 2021	Group two	10:05-10:15	Acacia polyacantha	Bk
October, 2021	Group two	10:20-10:30	Moringa stenopetala	YL
October, 2021	Group two	13:30-13:40	0	0
October, 2021	Group two	13:45-13:55	0	0
October, 2021	Group two	14:00-14:10	Trichilia emetica	ML
October, 2021	Group two	14:15-14:25	Syzygium guineense	ML
October, 2021	Group two	14:30-14:40	Millettia ferruginea	Bk
October, 2021	Group two	14:45-14:55	0	0
October, 2021	Group two	15:00-15:10	0	0
October, 2021	Group two	15:15-15:25	Acacia polyacantha	Bk
October, 2021	Group two	15:30-15:40	Moringa stenopetala	YL
October, 2021	Group two	15:45-15:55	0	0
October, 2021	Group two	16:00-16:10	0	0
October, 2021	Group two	16:15-16:25	Trichilia emetica	ML
October, 2021	Group two	16:30-16:40	Syzygium guineense	ML
October, 2021	Group two	16:45-16:55	0	0
October, 2021	Group two	17:00-17:10	0	0
October, 2021	Group two	17:15-17:25	Trichilia emetica	YL
October, 2021	Group two	6:30-6:40	0	0
October, 2021	Group two	6:45-6:55	0	0
October, 2021	Group two	7:05-7:15	Moringa stenopetala	YL
October, 2021	Group two	7:20-7:30	0	0
October, 2021	Group two	7:35-7:45	0	0
October, 2021	Group two	7:50-8:00	Trichilia emetica	ML
October, 2021	Group two	8:05-8:15	Grewia villosa	YL
October, 2021	Group two	8:20-8:30	Trichilia emetica	ML
October, 2021	Group two	8:35-8:45	Syzygium guineense	ML
October, 2021	Group two	8:50-9:00	0	0
October, 2021	Group two	9:05-9:15	0	0
October, 2021	Group two	9:20-9:30	0	0
October, 2021	Group two	9:35-9:45	Syzygium guineense	FL
October, 2021	Group two	9:50-10:00	Millettia ferruginea	Bk
October, 2021	Group two	10:05-10:15	0	0
October, 2021	Group two	10:20-10:30	0	0
October, 2021	Group two	13:30-13:40	Acacia polyacantha	Bk
October, 2021	Group two	13:45-13:55	Moringa stenopetala	YL
October, 2021	Group two	14:00-14:10	0	0
October, 2021	Group two	14:15-14:25	0	0
October, 2021	Group two	14:30-14:40	Trichilia emetica	ML
October, 2021	Group two	14:45-14:55	Syzygium guineense	ML
October, 2021	Group two	15:00-15:10	Millettia ferruginea	Bk
October, 2021	Group two	15:15-15:25	0	0
October, 2021	Group two	15:30-15:40	0	0
October, 2021	Group two	15:45-15:55	Acacia polyacantha	Bk
October, 2021	Group two	16:00-16:10	Grewia villosa	ML
October, 2021	Group two	16:15-16:25	Grewia villosa	ML
October, 2021	Group two	16:30-16:40	0	0
October, 2021	Group two	16:45-16:55	Syzygium guineense	FL
October, 2021	Group two	17:00-17:10	Millettia ferruginea	Bk
October, 2021	Group two	17:15-17:25	0	0
October, 2021	Group two	6:30-6:40	0	0
October, 2021	Group two	6:45-6:55	Acacia polyacantha	Bk
October, 2021	Group two	7:05-7:15	Moringa stenopetala	YL
October, 2021	Group two	7:20-7:30	0	0
October, 2021	Group two	7:35-7:45	0	0
October, 2021	Group two	7:50-8:00	Trichilia emetica	ML
October, 2021	Group two	8:05-8:15	Syzygium guineense	ML
October, 2021	Group two	8:20-8:30	Trichilia emetica	YL
October, 2021	Group two	8:35-8:45	0	0
October, 2021	Group two	8:50-9:00	0	0
October, 2021	Group two	9:05-9:15	Grewia villosa	ML
October, 2021	Group two	9:20-9:30	Grewia villosa	ML
October, 2021	Group two	9:35-9:45	0	0
October, 2021	Group two	9:50-10:00	Syzygium guineense	FL
October, 2021	Group two	10:05-10:15	Millettia ferruginea	Bk
October, 2021	Group two	10:20-10:30	0	0
October, 2021	Group two	13:30-13:40	0	0
October, 2021	Group two	13:45-13:55	Acacia polyacantha	Bk
October, 2021	Group two	14:00-14:10	Moringa stenopetala	YL
October, 2021	Group two	14:15-14:25	0	0
October, 2021	Group two	14:30-14:40	0	0
October, 2021	Group two	14:45-14:55	Trichilia emetica	ML
October, 2021	Group two	15:00-15:10	Syzygium guineense	ML
October, 2021	Group two	15:15-15:25	Millettia ferruginea	Bk
October, 2021	Group two	15:30-15:40	0	0
October, 2021	Group two	15:45-15:55	0	0
October, 2021	Group two	16:00-16:10	Acacia polyacantha	Bk
October, 2021	Group two	16:15-16:25	Moringa stenopetala	YL
October, 2021	Group two	16:30-16:40	0	0
October, 2021	Group two	16:45-16:55	0	0
October, 2021	Group two	17:00-17:10	Trichilia emetica	ML
October, 2021	Group two	17:15-17:25	Syzygium guineense	ML
November, 2021	Group two	6:30-6:40	0	0
November, 2021	Group two	6:45-6:55	0	0
November, 2021	Group two	7:05-7:15	Trichilia emetica	YL
November, 2021	Group two	7:20-7:30	0	0
November, 2021	Group two	7:35-7:45	0	0
November, 2021	Group two	7:50-8:00	Grewia villosa	ML
November, 2021	Group two	8:05-8:15	Grewia villosa	ML
November, 2021	Group two	8:20-8:30	0	0
November, 2021	Group two	8:35-8:45	Acacia polyacantha	Bk
November, 2021	Group two	8:50-9:00	0	0
November, 2021	Group two	9:05-9:15	0	0
November, 2021	Group two	9:20-9:30	Syzygium guineense	ML
November, 2021	Group two	9:35-9:45	Trichilia emetica	YL
November, 2021	Group two	9:50-10:00	0	0
November, 2021	Group two	10:05-10:15	0	0
November, 2021	Group two	10:20-10:30	Invertebrate
November, 2021	Group two	13:30-13:40	Grewia villosa	ML
November, 2021	Group two	13:45-13:55	0	0
November, 2021	Group two	14:00-14:10	Grewia villosa	YL
November, 2021	Group two	14:15-14:25	0	0
November, 2021	Group two	14:30-14:40	Syzygium guineense	FL
November, 2021	Group two	14:45-14:55	Millettia ferruginea	Bk
November, 2021	Group two	15:00-15:10	0	0
November, 2021	Group two	15:15-15:25	0	0
November, 2021	Group two	15:30-15:40	0	0
November, 2021	Group two	15:45-15:55	Acacia polyacantha	Bk
November, 2021	Group two	16:00-16:10	Moringa stenopetala	YL
November, 2021	Group two	16:15-16:25	0	0
November, 2021	Group two	16:30-16:40	0	0
November, 2021	Group two	16:45-16:55	Trichilia emetica	ML
November, 2021	Group two	17:00-17:10	Syzygium guineense	ML
November, 2021	Group two	17:15-17:25	Trichilia emetica	YL
November, 2021	Group two	6:30-6:40	0	0
November, 2021	Group two	6:45-6:55	0	0
November, 2021	Group two	7:05-7:15	Invertebrate
November, 2021	Group two	7:20-7:30	Grewia villosa	YL
November, 2021	Group two	7:35-7:45	0	0
November, 2021	Group two	7:50-8:00	Syzygium guineense	FL
November, 2021	Group two	8:05-8:15	Millettia ferruginea	Bk
November, 2021	Group two	8:20-8:30	0	0
November, 2021	Group two	8:35-8:45	0	0
November, 2021	Group two	8:50-9:00	Acacia polyacantha	Bk
November, 2021	Group two	9:05-9:15	Moringa stenopetala	YL
November, 2021	Group two	9:20-9:30	0	0
November, 2021	Group two	9:35-9:45	0	0
November, 2021	Group two	9:50-10:00	Trichilia emetica	ML
Novemober, 2021	Group two	10:05-10:15	Syzygium guineense	ML
November, 2021	Group two	10:20-10:30	Millettia ferruginea	Bk
November, 2021	Group two	13:30-13:40	0	0
November, 2021	Group two	13:45-13:55	0	0
November, 2021	Group two	14:00-14:10	Acacia polyacantha	Bk
November, 2021	Group two	14:15-14:25	Moringa stenopetala	YL
November, 2021	Group two	14:30-14:40	0	0
November, 2021	Group two	14:45-14:55	0	0
November, 2021	Group two	15:00-15:10	Trichilia emetica	ML
November, 2021	Group two	15:15-15:25	Syzygium guineense	ML
November, 2021	Group two	15:30-15:40	0	0
November, 2021	Group two	15:45-15:55	0	0
November, 2021	Group two	16:00-16:10	Trichilia emetica	YL
November, 2021	Group two	16:15-16:25	0	0
November, 2021	Group two	16:30-16:40	0	0
November, 2021	Group two	16:45-16:55	Moringa stenopetala	YL
November, 2021	Group two	17:00-17:10	0	0
November, 2021	Group two	17:15-17:25	0	0
November, 2021	Group two	6:30-6:40	Trichilia emetica	ML
November, 2021	Group two	6:45-6:55	Syzygium guineense	ML
November, 2021	Group two	7:05-7:15	Trichilia emetica	YL
November, 2021	Group two	7:20-7:30	0	0
November, 2021	Group two	7:35-7:45	0	0
November, 2021	Group two	7:50-8:00	Grewia villosa	ML
November, 2021	Group two	8:05-8:15	Grewia villosa	ML
November, 2021	Group two	8:20-8:30	0	0
November, 2021	Group two	8:35-8:45	Syzygium guineense	FL
November, 2021	Group two	8:50-9:00	0	0
November, 2021	Group two	9:05-9:15	0	0
November, 2021	Group two	9:20-9:30	0	0
November, 2021	Group two	9:35-9:45	Acacia polyacantha	Bk
November, 2021	Group two	9:50-10:00	Moringa stenopetala	YL
Novemober, 2021	Group two	10:05-10:15	Trichilia emetica	ML
[truncated: 3,761 more rows]
